# Supplementary material for: Location of Receipt of Initial Treatment and Outcomes in Long-Term Breast Cancer Survivors
Source: PLoS One. 2017 Jan 13;12(1):e0170081. doi: 10.1371/journal.pone.0170081 (PMC5234813; doi:10.1371/journal.pone.0170081)
Supplement: S1 Data — (XLS) [file pone.0170081.s001.xls]

## Sheet: Sheet1
ID	age_at_dx	diag_year	race	hormstat	stage	grade	histology	chemoth	hormth	surgery	radiation	time_os	c_os	time_rfs	c_rfs	mda_treated	time_drfs	c_drfs	dx_mdavisit	event_type
1	47	2000-2005	White	HR+	III	II	Ductal	Yes	Yes	Mastectomy	Yes	7.72877	0	7.10137	1	1	7.10137	1	7.1863	Distant
2	39	1996-2000	White	HR+	I	II	Ductal	Yes	Yes	Mastectomy	No	9.0137	0	8.36438	1	1	8.36438	1	8.47397	Distant
3	36	1996-2000	White	HER2+	II	III	Ductal	Yes	No	Lumpectomy	Yes	9.76164	0	9.76164	0	1	9.76164	0	0.950685	Alive
4	44	1996-2000	White	HR+	II	II	Ductal	Yes	Yes	Mastectomy	Yes	9.07671	0	9.07671	0	1	9.07671	0	0.767123	Alive
5	45	1996-2000	White	HR+	III	III	Ductal	Yes	Yes	Mastectomy	Yes	10.2219	0	10.2219	0	1	10.2219	0	0.578082	Alive
6	57	Earlier than 1995	Black	HR+	II	III	Ductal	No	Yes	Lumpectomy	Yes	10.2521	1	8.07123	1	1	9.47945	1	9.47397	Local->Distant->Death
7	49	2000-2005	Spanish	HER2+	II	III	Ductal	Yes	No	Lumpectomy	Yes	5.44658	1	5.44658	1	1	5.44658	1	0.610959	Death
8	42	1996-2000	White	HR+	I	III	Ductal	Yes	Yes	Mastectomy	Yes	12.4082	0	12.4082	0	1	12.4082	0	6.13699	Alive
9	43	Earlier than 1995	White	HR+	I	II	Ductal	Yes	Yes	Lumpectomy	Yes	11.8	1	10.9781	1	1	10.9781	1	11.0466	Distant->Death
10	61	Earlier than 1995	White	HR+	I	II	Ductal	No	Yes	Lumpectomy	Yes	10.2438	1	7.65753	1	1	7.65753	1	4.97534	Distant->Death
11	46	2000-2005	Black	HR+	II	III	Ductal	Yes	Yes	Lumpectomy	Yes	8.3589	0	8.3589	0	1	8.3589	0	3.17808	Alive
12	41	1996-2000	Black	HR+	I	II	Ductal	Yes	No	Mastectomy	No	10.0685	0	10.0685	0	1	10.0685	0	3.35342	Alive
13	47	1996-2000	Spanish	TNBC	II	III	Ductal	Yes	No	Lumpectomy	Yes	9.35616	0	9.35616	0	1	9.35616	0	0.783562	Alive
14	75	1996-2000	White	HR+	I	II	Other	No	No	Lumpectomy	Yes	13.9534	1	13.9534	1	1	13.9534	1	0.632877	Death
15	50	1996-2000	White	HR+	I	II	Ductal	Yes	Yes	Mastectomy	No	11.1671	1	8.03014	1	1	8.03014	1	8.13151	Distant->Death
16	33	Earlier than 1995	White	TNBC	II	III	Ductal	Yes	Yes	Mastectomy	No	14.7863	0	14.7863	0	1	14.7863	0	9.73699	Alive
17	51	2000-2005	Spanish	HR+	II	III	Ductal	Yes	Yes	Lumpectomy	Yes	10.6932	1	10.6932	1	1	10.6932	1	0.975342	Death
18	56	2000-2005	White	HR+	III	I	Lobular	Yes	Yes	Mastectomy	No	7.63288	0	5.66027	1	1	5.66027	1	7.05753	Distant
19	46	2000-2005	Spanish	HR+	II	II	Ductal	Yes	Yes	Lumpectomy	Yes	5.54521	0	5.54521	0	1	5.54521	0	0.8	Alive
20	46	Earlier than 1995	Spanish	HER2+	III	III	Ductal	Yes	Yes	Mastectomy	Yes	14.4575	1	6.00548	1	1	6.00548	1	9.15069	Distant->Death
21	50	Earlier than 1995	White	HR+	I	II	Other	No	No	Mastectomy	No	14.1671	0	13.9425	1	1	13.9425	1	14.0027	Distant
22	52	1996-2000	Black	HR+	II	II	Ductal	Yes	Yes	Mastectomy	Yes	8.23288	0	8.23288	0	1	8.23288	0	0.767123	Alive
23	34	1996-2000	White	HR+	I	II	Ductal	No	No	Lumpectomy	Yes	14.1781	0	7.57534	1	1	7.57534	1	7.70959	Distant
24	77	2000-2005	White	TNBC	I	III	Ductal	No	Yes	Lumpectomy	Yes	6.59726	0	6.59726	0	1	6.59726	0	0.282192	Alive
25	47	1996-2000	Spanish	HR+	II	II	Ductal	Yes	Yes	Mastectomy	Yes	7.54521	0	7.54521	0	1	7.54521	0	0.863014	Alive
26	70	2000-2005	White	HR+	I	III	Other	No	Yes	Lumpectomy	Yes	8.66301	0	8.66301	0	1	8.66301	0	0.150685	Alive
27	38	2000-2005	White	TNBC	I	III	Ductal	No	No	Lumpectomy	Yes	5.90959	1	5.03014	1	1	5.03014	1	0.0986301	Distant->Death
28	64	1996-2000	White	HR+	I	II	Ductal	Yes	Yes	Lumpectomy	Yes	11.2274	0	11.2274	0	1	11.2274	0	0.0958904	Alive
29	41	2006 or later	Spanish	HR+	II	III	Ductal	Yes	Yes	Mastectomy	No	6.23014	0	6.23014	0	1	6.23014	0	5.53151	Alive
30	32	1996-2000	White	HR+	II	III	Ductal	Yes	Yes	Mastectomy	Yes	9.95616	0	6.46027	1	1	6.46027	1	6.46027	Distant
31	36	1996-2000	White	HR+	II	III	Ductal	Yes	Yes	Mastectomy	No	5.50411	1	5.50411	1	1	5.50411	1	0.693151	Death
32	49	1996-2000	Spanish	HR+	II	II	Ductal	Yes	Yes	Mastectomy	Yes	13.3205	0	12.8192	1	1	12.8192	1	0.0931507	Distant
33	72	1996-2000	White	HR+	I	II	Ductal	No	Yes	Mastectomy	No	7.16986	1	7.16986	1	1	7.16986	1	0.194521	Death
34	60	2000-2005	White	HR+	I	III	Ductal	Yes	Yes	Mastectomy	Yes	6.6274	0	6.6274	0	1	6.6274	0	1.0274	Alive
35	35	1996-2000	Other	HR+	I	III	Ductal	Yes	Yes	Lumpectomy	Yes	9.82466	0	9.24658	1	1	9.24658	1	9.79178	Distant
36	66	2000-2005	White	HR+	I	II	Lobular	No	Yes	Lumpectomy	Yes	7.36712	0	7.36712	0	1	7.36712	0	0.191781	Alive
37	38	2000-2005	Spanish	HR+	III	II	Ductal	Yes	Yes	Mastectomy	Yes	5.86027	0	5.61918	1	1	5.61918	1	5.86027	Distant
38	50	2000-2005	Black	HER2+	I	III	Ductal	Yes	Yes	Lumpectomy	Yes	5.9589	1	5.9589	1	1	5.9589	1	5.62192	Death
39	50	1996-2000	White	HR+	III	II	Ductal	Yes	Yes	Mastectomy	Yes	13.6247	0	13.6247	0	1	13.6247	0	13.6164	Alive
40	48	1996-2000	White	HER2+	III	III	Ductal	Yes	Yes	Mastectomy	Yes	15.4904	1	11.0082	1	1	12.8	1	12.7945	Local->Distant->Death
41	49	1996-2000	White	HR+	I	I	Other	No	Yes	Lumpectomy	Yes	13.3644	0	13.3644	0	1	13.3644	0	2.62466	Alive
42	53	1996-2000	White	TNBC	I	III	Ductal	Yes	No	Lumpectomy	Yes	12.7288	0	11.9616	1	1	12.7288	0	12.7288	Local
43	77	2000-2005	White	HR+	I	III	Ductal	No	No	Lumpectomy	Yes	8.24932	0	8.24932	0	1	8.24932	0	0.136986	Alive
44	46	2000-2005	White	TNBC	I	III	Ductal	Yes	Yes	Mastectomy	No	6.46027	0	6.46027	0	1	6.46027	0	0.123288	Alive
45	43	1996-2000	White	HR+	II	III	Ductal	Yes	No	Mastectomy	No	14.3836	1	6.06027	1	1	6.06027	1	8.25479	Distant->Death
46	41	2000-2005	White	HER2+	III	III	Ductal	Yes	Yes	Lumpectomy	Yes	8.95342	0	8.73151	1	1	8.95342	0	8.92329	Local
47	52	1996-2000	White	TNBC	I	III	Ductal	Yes	No	Lumpectomy	Yes	9.63014	0	9.63014	0	1	9.63014	0	0.0767123	Alive
48	46	1996-2000	White	HR+	I	II	Lobular	Yes	Yes	Mastectomy	Yes	7.5863	1	5.29589	1	1	5.29589	1	5.33425	Distant->Death
49	65	1996-2000	White	HR+	I	II	Ductal	No	No	Lumpectomy	Yes	9.37534	0	9.37534	0	1	9.37534	0	0.30137	Alive
50	35	1996-2000	White	HER2+	III	III	Ductal	Yes	Yes	Mastectomy	Yes	10.5699	0	10.5699	0	1	10.5699	0	0.591781	Alive
51	79	2000-2005	White	HER2+	II	III	Ductal	No	No	Lumpectomy	Yes	7.67397	0	7.67397	0	1	7.67397	0	0.00821918	Alive
52	42	2000-2005	White	TNBC	II	III	Ductal	Yes	No	Mastectomy	Yes	7.83836	0	7.83836	0	1	7.83836	0	0.717808	Alive
53	42	2000-2005	White	TNBC	III	III	Ductal	Yes	No	Mastectomy	Yes	6.19452	1	5.30685	1	1	5.30685	1	6.05205	Distant->Death
54	36	Earlier than 1995	White	HR+	III	I	Lobular	Yes	Yes	Mastectomy	Yes	11.7644	1	8.20548	1	1	8.20548	1	8.20274	Distant->Death
55	38	1996-2000	Spanish	HR+	II	III	Ductal	Yes	Yes	Lumpectomy	Yes	7.73151	0	7.73151	0	1	7.73151	0	0.747945	Alive
56	38	2000-2005	Other	HR+	II	II	Other	Yes	Yes	Lumpectomy	Yes	8.51233	0	7.63288	1	1	7.63288	1	7.83836	Distant
57	37	2000-2005	Black	HR+	III	III	Ductal	Yes	Yes	Lumpectomy	Yes	6.75068	0	6.75068	0	1	6.75068	0	0.936986	Alive
58	56	2000-2005	White	TNBC	I	III	Ductal	Yes	No	Lumpectomy	Yes	6.2274	0	5.31233	1	1	6.2274	0	5.36438	Local
59	47	Earlier than 1995	Black	TNBC	II	III	Ductal	Yes	No	Lumpectomy	Yes	15.7342	0	5.58904	1	1	15.7342	0	8.91781	Local
60	42	2000-2005	White	HR+	III	III	Ductal	Yes	Yes	Mastectomy	Yes	8.44932	0	5.59452	1	1	5.59452	1	8.43288	Distant
61	39	1996-2000	Spanish	HR+	I	I	Ductal	Yes	Yes	Lumpectomy	Yes	13.8575	0	13.8575	0	1	13.8575	0	4.72055	Alive
62	49	1996-2000	White	HR+	I	III	Ductal	Yes	Yes	Lumpectomy	Yes	11.7616	0	11.7616	0	1	11.7616	0	-1.05205	Alive
63	72	2000-2005	White	HR+	I	II	Ductal	No	Yes	Lumpectomy	Yes	8.83836	1	5.13699	1	1	8.79726	1	5.28493	Local->Distant->Death
64	50	2000-2005	Black	HR+	II	II	Ductal	Yes	Yes	Lumpectomy	Yes	7.5589	0	7.5589	0	1	7.5589	0	0.791781	Alive
65	43	2000-2005	Other	TNBC	I	II	Other	Yes	Yes	Mastectomy	No	6.08493	0	6.08493	0	1	6.08493	0	0.0849315	Alive
66	51	2000-2005	White	HR+	I	II	Ductal	Yes	Yes	Lumpectomy	Yes	5.25479	0	5.25479	0	1	5.25479	0	0.550685	Alive
67	44	Earlier than 1995	White	TNBC	II	III	Ductal	Yes	No	Mastectomy	No	11.3151	1	6.92603	1	1	6.92603	1	7.24932	Distant->Death
68	45	2000-2005	White	HR+	II	II	Ductal	Yes	Yes	Mastectomy	No	8.74521	0	8.16438	1	1	8.16438	1	8.26301	Distant
69	44	2000-2005	White	HR+	III	III	Other	Yes	Yes	Mastectomy	Yes	7.84932	0	7.84932	0	1	7.84932	0	0.619178	Alive
70	66	1996-2000	White	HR+	I	II	Ductal	No	No	Lumpectomy	Yes	10.3781	0	7.48219	1	1	9.6274	1	4.52329	Local->Distant
71	52	1996-2000	Spanish	HR+	II	III	Ductal	Yes	No	Mastectomy	Yes	10.7397	0	10.7397	0	1	10.7397	0	0.791781	Alive
72	47	2000-2005	Black	TNBC	II	III	Ductal	Yes	No	Lumpectomy	Yes	7.17534	0	7.17534	0	1	7.17534	0	0.769863	Alive
73	37	1996-2000	White	HR+	I	II	Ductal	No	Yes	Lumpectomy	No	9.87123	0	9.87123	0	1	9.87123	0	0.0958904	Alive
74	53	1996-2000	White	HR+	I	III	Ductal	Yes	Yes	Lumpectomy	Yes	8.26575	0	8.26575	0	1	8.26575	0	1.96712	Alive
75	60	2000-2005	White	HR+	I	II	Ductal	No	Yes	Lumpectomy	Yes	7.96986	0	7.96986	0	1	7.96986	0	0.334247	Alive
76	44	2000-2005	Black	TNBC	I	III	Ductal	No	No	Lumpectomy	Yes	6.46575	0	6.46575	0	1	6.46575	0	0.386301	Alive
77	52	2000-2005	White	HR+	II	III	Ductal	Yes	Yes	Lumpectomy	Yes	5.10685	1	5.10685	1	1	5.10685	1	0.550685	Death
78	52	Earlier than 1995	White	HR+	II	II	Ductal	Yes	Yes	Mastectomy	No	15.7123	0	15.7123	0	1	15.7123	0	6.06849	Alive
79	43	1996-2000	Black	HR+	II	III	Ductal	Yes	Yes	Mastectomy	Yes	9.76164	0	6.65479	1	1	6.65479	1	7.29041	Distant
80	66	2000-2005	White	HR+	III	III	Ductal	No	No	Lumpectomy	No	8.32877	1	8.32877	1	1	8.32877	1	0.106849	Death
81	47	2000-2005	Spanish	HR+	II	III	Ductal	Yes	Yes	Mastectomy	Yes	6.75068	0	6.75068	0	1	6.75068	0	1.03562	Alive
82	37	1996-2000	Spanish	HR+	II	III	Ductal	Yes	No	Mastectomy	No	9.06027	1	9.06027	1	1	9.06027	1	0.772603	Death
83	38	2000-2005	Black	HR+	III	III	Ductal	Yes	No	Mastectomy	Yes	7.96712	0	7.96712	0	1	7.96712	0	0.564384	Alive
84	42	1996-2000	White	HR+	I	II	Ductal	No	Yes	Lumpectomy	Yes	8.80822	0	8.80822	0	1	8.80822	0	0.0767123	Alive
85	46	Earlier than 1995	White	HR+	II	II	Ductal	Yes	Yes	Mastectomy	No	13.5041	0	13.5041	0	1	13.5041	0	4.58904	Alive
86	49	1996-2000	White	HER2+	III	III	Ductal	Yes	No	Mastectomy	Yes	5.55068	0	5.55068	0	1	5.55068	0	0.991781	Alive
87	54	1996-2000	White	HR+	I	II	Mixed	No	No	Lumpectomy	Yes	13.0932	0	10.0521	1	1	10.0521	1	11.6384	Distant
88	71	Earlier than 1995	White	HR+	II	II	Lobular	No	Yes	Mastectomy	No	11.7726	1	10.3178	1	1	10.3178	1	10.4082	Distant->Death
89	52	2000-2005	Other	HR+	I	I	Ductal	No	Yes	Mastectomy	No	6.67123	0	6.67123	0	1	6.67123	0	0.20274	Alive
90	77	1996-2000	White	HR+	I	I	Ductal	No	No	Lumpectomy	Yes	7.29315	1	7.29315	1	1	7.29315	1	0.136986	Death
91	57	1996-2000	White	TNBC	I	III	Ductal	Yes	No	Lumpectomy	Yes	11.5315	0	5.49589	1	1	11.5315	0	5.6137	Local
92	57	1996-2000	White	TNBC	I	III	Ductal	No	No	Lumpectomy	Yes	10.6658	0	10.6658	0	1	10.6658	0	0.230137	Alive
93	39	1996-2000	Other	TNBC	III	III	Ductal	Yes	No	Mastectomy	Yes	8.96438	0	8.96438	0	1	8.96438	0	0.591781	Alive
94	62	1996-2000	White	HR+	I	II	Ductal	No	Yes	Lumpectomy	Yes	8.07123	0	8.07123	0	1	8.07123	0	1.90959	Alive
95	63	1996-2000	White	HR+	I	II	Ductal	Yes	Yes	Lumpectomy	Yes	10.9945	0	10.9945	0	1	10.9945	0	0.115068	Alive
96	42	2000-2005	Black	TNBC	I	III	Ductal	Yes	No	Lumpectomy	Yes	6.38356	0	6.38356	0	1	6.38356	0	1.03836	Alive
97	55	Earlier than 1995	White	HR+	II	III	Ductal	Yes	Yes	Mastectomy	No	9.3589	1	5.67123	1	1	7.19726	1	7.43562	Local->Distant->Death
98	54	Earlier than 1995	White	HR+	I	III	Lobular	No	Yes	Mastectomy	No	16.1753	0	11.5342	1	1	16.1753	0	11.6712	Local
99	62	2000-2005	White	HR+	II	II	Ductal	Yes	Yes	Lumpectomy	Yes	7.3726	0	7.3726	0	1	7.3726	0	0.613699	Alive
100	53	2000-2005	White	HER2+	I	III	Ductal	No	Yes	Mastectomy	No	7.57808	0	7.57808	0	1	7.57808	0	0.556164	Alive
101	42	1996-2000	White	HR+	II	III	Ductal	Yes	Yes	Lumpectomy	Yes	9.58356	0	9.58356	0	1	9.58356	0	0.331507	Alive
102	52	1996-2000	White	HER2+	I	III	Ductal	No	Yes	Lumpectomy	Yes	8.61096	0	8.61096	0	1	8.61096	0	0.117808	Alive
103	50	2000-2005	White	TNBC	I	III	Ductal	No	No	Mastectomy	No	6.7726	0	6.7726	0	1	6.7726	0	0.147945	Alive
104	41	1996-2000	Spanish	HR+	II	III	Ductal	Yes	Yes	Mastectomy	Yes	8.30959	0	8.30959	0	1	8.30959	0	0.953425	Alive
105	46	2000-2005	White	HR+	I	III	Lobular	No	Yes	Mastectomy	No	8.92603	0	8.92603	0	1	8.92603	0	2.28493	Alive
106	52	Earlier than 1995	Other	HR+	I	II	Ductal	Yes	Yes	Mastectomy	Yes	14.3671	0	14.3671	0	1	14.3671	0	2.95616	Alive
107	77	2000-2005	White	HR+	II	II	Lobular	No	No	Mastectomy	No	5.26027	0	5.26027	0	1	5.26027	0	0.0767123	Alive
108	36	2000-2005	White	HR+	III	III	Ductal	Yes	Yes	Mastectomy	No	7.5589	0	6.21096	1	1	6.21096	1	7.5589	Distant
109	59	1996-2000	Spanish	HR+	II	I	Lobular	Yes	Yes	Mastectomy	Yes	7.89589	0	7.89589	0	1	7.89589	0	0.506849	Alive
110	44	Earlier than 1995	White	HR+	I	II	Ductal	No	Yes	Mastectomy	No	17.1178	0	12.863	1	1	12.863	1	12.9808	Distant
111	51	1996-2000	White	HR+	I	III	Ductal	Yes	Yes	Lumpectomy	Yes	8.53425	0	8.53425	0	1	8.53425	0	0.106849	Alive
112	38	Earlier than 1995	White	HR+	I	II	Ductal	No	Yes	Mastectomy	No	15.7918	1	5.09041	1	1	5.09041	1	9.81644	Distant->Death
113	32	Earlier than 1995	White	HR+	I	III	Ductal	Yes	No	Mastectomy	No	15.7808	1	6.17808	1	1	7.1726	1	6.34521	Local->Distant->Death
114	68	2000-2005	White	HR+	I	II	Ductal	No	No	Lumpectomy	Yes	7.13699	0	7.13699	0	1	7.13699	0	0.134247	Alive
115	72	2000-2005	White	HR+	I	I	Lobular	No	Yes	Mastectomy	No	10.1753	1	7.13699	1	1	7.13699	1	7.23014	Distant->Death
116	44	1996-2000	White	HR+	I	III	Ductal	Yes	No	Mastectomy	No	11.5726	1	5.8274	1	1	5.8274	1	0.556164	Distant->Death
117	53	Earlier than 1995	White	HR+	I	II	Other	Yes	Yes	Lumpectomy	Yes	16.5151	0	16.5151	0	1	16.5151	0	16.5096	Alive
118	85	1996-2000	White	HR+	I	I	Ductal	No	Yes	Lumpectomy	Yes	11.4849	1	11.4849	1	1	11.4849	1	0.153425	Death
119	52	1996-2000	White	HER2+	II	III	Ductal	Yes	No	Mastectomy	Yes	8.26027	1	8.26027	1	1	8.26027	1	1.1863	Death
120	39	2000-2005	Black	TNBC	I	III	Ductal	Yes	No	Lumpectomy	Yes	9.08219	1	8.4411	1	1	8.4411	1	2.90411	Distant->Death
121	36	1996-2000	White	HR+	I	III	Ductal	No	Yes	Mastectomy	No	11.8575	1	9.64658	1	1	9.64658	1	1.66575	Distant->Death
122	45	2000-2005	Spanish	TNBC	I	III	Ductal	No	No	Lumpectomy	Yes	5.54521	0	5.54521	0	1	5.54521	0	0.438356	Alive
123	50	2000-2005	Black	HR+	I	II	Ductal	Yes	Yes	Lumpectomy	Yes	7.0274	1	7.0274	1	1	7.0274	1	1.49315	Death
124	44	1996-2000	White	HR+	I	I	Other	No	No	Lumpectomy	Yes	10.2849	0	10.2849	0	1	10.2849	0	0.112329	Alive
125	46	2000-2005	White	HR+	II	III	Mixed	Yes	Yes	Mastectomy	Yes	5.23562	0	5.23562	0	1	5.23562	0	0.115068	Alive
126	74	1996-2000	White	HR+	I	II	Ductal	No	Yes	Lumpectomy	Yes	12.5863	1	6.27671	1	1	12.5863	1	0.10411	Local->Death
127	49	1996-2000	Spanish	HR+	III	III	Ductal	Yes	Yes	Mastectomy	Yes	5.5863	0	5.5863	0	1	5.5863	0	0.610959	Alive
128	53	1996-2000	White	HR+	I	II	Ductal	No	Yes	Mastectomy	No	12.7616	0	12.7616	0	1	12.7616	0	1.66575	Alive
129	63	1996-2000	White	HR+	I	III	Mixed	No	No	Lumpectomy	Yes	6.00822	1	6.00822	1	1	6.00822	1	0.178082	Death
130	58	2000-2005	White	HR+	II	II	Lobular	Yes	Yes	Mastectomy	Yes	5.81644	0	5.81644	0	1	5.81644	0	1.59178	Alive
131	38	2000-2005	White	HR+	I	III	Ductal	Yes	Yes	Lumpectomy	Yes	8.75342	0	6.27397	1	1	8.75342	0	0.561644	Local
132	48	1996-2000	White	HR+	III	III	Ductal	Yes	Yes	Mastectomy	No	6.31781	1	6.05753	1	1	6.05753	1	6.04384	Distant->Death
133	51	2000-2005	White	HR+	II	II	Ductal	Yes	Yes	Mastectomy	Yes	5.8274	0	5.8274	0	1	5.8274	0	0.169863	Alive
134	77	1996-2000	White	HR+	I	II	Other	No	Yes	Mastectomy	No	9.52603	1	9.52603	1	1	9.52603	1	1.0274	Death
135	54	1996-2000	Black	HR+	II	II	Ductal	Yes	Yes	Mastectomy	Yes	10.0082	0	10.0082	0	1	10.0082	0	0.509589	Alive
136	38	Earlier than 1995	White	TNBC	I	III	Ductal	Yes	No	Lumpectomy	Yes	15.1671	0	15.1671	0	1	15.1671	0	11.5205	Alive
137	51	1996-2000	White	TNBC	I	II	Ductal	No	No	Lumpectomy	Yes	11.6164	0	11.6164	0	1	11.6164	0	0.512329	Alive
138	44	1996-2000	Spanish	HR+	I	III	Ductal	No	Yes	Mastectomy	No	13.0795	1	8.33151	1	1	11.7452	1	9.18356	Local->Distant->Death
139	46	Earlier than 1995	White	TNBC	III	II	Ductal	Yes	No	Mastectomy	Yes	12.1616	0	12.1616	0	1	12.1616	0	3.25753	Alive
140	50	Earlier than 1995	White	TNBC	I	III	Ductal	Yes	Yes	Mastectomy	No	7.8411	1	5.0411	1	1	6.78082	1	6.2	Local->Distant->Death
141	52	1996-2000	Spanish	HR+	I	I	Ductal	No	Yes	Lumpectomy	Yes	9.55342	0	9.55342	0	1	9.55342	0	0.131507	Alive
142	59	2000-2005	White	HR+	I	II	Ductal	Yes	Yes	Lumpectomy	Yes	6.56164	0	6.56164	0	1	6.56164	0	-3.10411	Alive
143	67	1996-2000	White	TNBC	II	III	Ductal	No	No	Mastectomy	No	9.60274	0	9.60274	0	1	9.60274	0	0.147945	Alive
144	55	Earlier than 1995	White	HR+	II	III	Lobular	Yes	Yes	Mastectomy	Yes	16.8356	1	10.6	1	1	10.6	1	11.3534	Distant->Death
145	72	2000-2005	White	HR+	I	I	Ductal	No	No	Lumpectomy	Yes	6.43562	0	6.43562	0	1	6.43562	0	0.19726	Alive
146	39	2000-2005	White	HR+	II	I	Ductal	Yes	Yes	Lumpectomy	Yes	8.32055	0	8.32055	0	1	8.32055	0	0.835616	Alive
147	78	2000-2005	Spanish	HR+	I	I	Ductal	No	No	Lumpectomy	Yes	5.33425	1	5.33425	1	1	5.33425	1	0.446575	Death
148	51	2000-2005	White	HR+	II	II	Ductal	Yes	Yes	Mastectomy	No	9.03288	0	8.30137	1	1	8.30137	1	8.35069	Distant
149	69	1996-2000	White	HR+	I	II	Ductal	No	No	Lumpectomy	Yes	9.47671	0	9.47671	0	1	9.47671	0	0.145205	Alive
150	43	2000-2005	Spanish	HR+	I	II	Ductal	No	Yes	Mastectomy	No	6.97808	0	6.97808	0	1	6.97808	0	0.167123	Alive
151	44	2000-2005	White	HR+	I	III	Ductal	Yes	Yes	Lumpectomy	Yes	8.48219	0	8.48219	0	1	8.48219	0	0.0958904	Alive
152	49	2000-2005	White	HR+	II	III	Ductal	Yes	Yes	Lumpectomy	Yes	7.57808	0	7.57808	0	1	7.57808	0	0.652055	Alive
153	65	2000-2005	White	HR+	I	I	Lobular	No	Yes	Lumpectomy	Yes	5.09041	0	5.09041	0	1	5.09041	0	0.238356	Alive
154	66	1996-2000	White	HR+	II	II	Ductal	Yes	Yes	Lumpectomy	Yes	13.5342	1	8.4	1	1	8.4	1	8.88767	Distant->Death
155	52	1996-2000	White	HR+	I	II	Ductal	Yes	Yes	Mastectomy	No	5.39726	0	5.39726	0	1	5.39726	0	1.61918	Alive
156	65	1996-2000	White	HR+	I	III	Ductal	No	Yes	Mastectomy	No	9.6274	0	7.81918	1	1	7.81918	1	8.01918	Distant
157	37	2000-2005	Black	TNBC	I	III	Lobular	Yes	No	Lumpectomy	No	6.48219	0	6.48219	0	1	6.48219	0	0.457534	Alive
158	61	2000-2005	White	HR+	I	II	Ductal	No	Yes	Mastectomy	No	7.63288	0	7.63288	0	1	7.63288	0	5.90411	Alive
159	53	2000-2005	Other	HR+	I	III	Ductal	Yes	Yes	Lumpectomy	Yes	6.61644	0	6.61644	0	1	6.61644	0	0.49589	Alive
160	37	2000-2005	White	HER2+	II	III	Ductal	Yes	Yes	Lumpectomy	Yes	5.73425	1	5.12877	1	1	5.12877	1	5.1863	Distant->Death
161	38	1996-2000	Spanish	HR+	II	II	Other	Yes	No	Mastectomy	Yes	10.1836	1	8.45753	1	1	8.45753	1	8.53699	Distant->Death
162	68	Earlier than 1995	White	HR+	II	III	Ductal	No	Yes	Mastectomy	No	11.9808	1	8.61918	1	1	8.61918	1	11.3863	Distant->Death
163	63	2000-2005	Spanish	TNBC	II	III	Ductal	Yes	No	Mastectomy	Yes	7.36712	0	7.36712	0	1	7.36712	0	0.860274	Alive
164	62	Earlier than 1995	Black	HR+	I	I	Lobular	No	Yes	Mastectomy	No	16.6082	1	12.4082	1	1	14.3479	1	12.4521	Local->Distant->Death
165	61	2000-2005	White	HR+	II	I	Lobular	Yes	Yes	Mastectomy	Yes	7.33151	0	6.98082	1	1	6.98082	1	7.33151	Distant
166	53	2000-2005	Spanish	HER2+	II	III	Ductal	Yes	No	Mastectomy	Yes	7.90137	0	7.90137	0	1	7.90137	0	0.991781	Alive
167	64	2000-2005	Other	HR+	I	II	Ductal	No	No	Mastectomy	No	8.30137	0	8.30137	0	1	8.30137	0	0.20274	Alive
168	56	2000-2005	White	HR+	II	III	Ductal	Yes	Yes	Lumpectomy	Yes	6.34247	0	6.34247	0	1	6.34247	0	0.761644	Alive
169	52	2000-2005	Black	TNBC	II	II	Other	Yes	No	Lumpectomy	Yes	8.78356	0	8.78356	0	1	8.78356	0	0.936986	Alive
170	72	2000-2005	White	HER2+	II	II	Ductal	Yes	Yes	Mastectomy	Yes	7.59726	0	7.59726	0	1	7.59726	0	0.561644	Alive
171	38	1996-2000	White	HR+	II	III	Ductal	Yes	Yes	Mastectomy	No	5.67397	0	5.67397	0	1	5.67397	0	5.67397	Alive
172	29	Earlier than 1995	White	HR+	II	II	Ductal	Yes	No	Mastectomy	Yes	14.5068	1	9.20822	1	1	9.20822	1	9.28219	Distant->Death
173	40	1996-2000	Spanish	TNBC	III	III	Ductal	Yes	No	Mastectomy	Yes	11.1644	0	11.1644	0	1	11.1644	0	1.46027	Alive
174	42	Earlier than 1995	White	HR+	II	III	Ductal	Yes	Yes	Lumpectomy	Yes	20.2603	0	20.0986	1	1	20.0986	1	20.2603	Distant
175	50	2000-2005	White	HR+	I	III	Ductal	No	Yes	Mastectomy	No	5.33425	0	5.33425	0	1	5.33425	0	0.457534	Alive
176	65	Earlier than 1995	White	HER2+	II	I	Ductal	Yes	No	Mastectomy	Yes	17.0877	1	17.0877	1	1	17.0877	1	8.39452	Death
177	39	2000-2005	White	TNBC	I	III	Ductal	Yes	Yes	Mastectomy	No	6.14247	0	6.14247	0	1	6.14247	0	1.80548	Alive
178	54	1996-2000	White	HR+	I	III	Ductal	No	Yes	Mastectomy	No	5.92877	0	5.92877	0	1	5.92877	0	0.638356	Alive
179	61	2000-2005	Black	HR+	II	III	Ductal	Yes	No	Lumpectomy	Yes	6.9726	1	5.63836	1	1	5.63836	1	0.569863	Distant->Death
180	40	1996-2000	White	HR+	II	III	Ductal	Yes	No	Lumpectomy	Yes	8.48767	1	8.20822	1	1	8.20822	1	8.36164	Distant->Death
181	29	2000-2005	Spanish	HER2+	II	II	Ductal	Yes	Yes	Lumpectomy	Yes	5.89589	0	5.89589	0	1	5.89589	0	0.506849	Alive
182	75	1996-2000	White	TNBC	II	III	Ductal	No	No	Mastectomy	No	8.44658	0	5.04658	1	1	8.44658	0	8.42192	Local
183	53	Earlier than 1995	White	HR+	II	II	Mixed	Yes	Yes	Mastectomy	Yes	16.5589	1	11.7753	1	1	11.7753	1	11.8	Distant->Death
184	71	1996-2000	White	HR+	II	II	Ductal	No	Yes	Mastectomy	No	13.2438	1	13.2438	1	1	13.2438	1	7.63288	Death
185	50	2000-2005	White	HR+	I	II	Ductal	No	Yes	Lumpectomy	Yes	7.73699	0	7.73699	0	1	7.73699	0	-1.27123	Alive
186	62	2000-2005	Spanish	HR+	II	III	Ductal	Yes	Yes	Mastectomy	Yes	5.54247	0	5.54247	0	1	5.54247	0	0.60274	Alive
187	74	2000-2005	White	HR+	I	II	Lobular	Yes	Yes	Lumpectomy	Yes	5.68219	0	5.68219	0	1	5.68219	0	1.47397	Alive
188	69	2000-2005	White	TNBC	III	III	Ductal	Yes	Yes	Mastectomy	Yes	7.77808	1	7.77808	1	1	7.77808	1	3.00548	Death
189	74	2000-2005	White	HER2+	III	III	Ductal	Yes	No	Mastectomy	Yes	8.74795	1	8.74795	1	1	8.74795	1	0.613699	Death
190	42	2000-2005	White	HR+	I	II	Ductal	No	Yes	Mastectomy	No	7.57808	0	7.57808	0	1	7.57808	0	5.50685	Alive
191	30	1996-2000	White	HR+	III	II	Ductal	Yes	Yes	Lumpectomy	Yes	14.0849	0	14.0849	0	1	14.0849	0	13.2055	Alive
192	73	1996-2000	White	TNBC	I	II	Other	No	No	Mastectomy	No	8.70959	1	8.70959	1	1	8.70959	1	3.92877	Death
193	60	2000-2005	White	HR+	I	II	Ductal	Yes	Yes	Lumpectomy	Yes	7.16164	1	7.16164	1	1	7.16164	1	0.69863	Death
194	40	2000-2005	Black	TNBC	III	III	Ductal	Yes	No	Lumpectomy	Yes	10.6603	1	10.6603	1	1	10.6603	1	1.38356	Death
195	51	2000-2005	White	HR+	II	II	Ductal	Yes	Yes	Lumpectomy	Yes	7.30685	0	7.30685	0	1	7.30685	0	0.471233	Alive
196	74	2000-2005	White	HER2+	III	II	Ductal	Yes	Yes	Mastectomy	Yes	6.89041	0	6.89041	0	1	6.89041	0	1.49041	Alive
197	55	2000-2005	Spanish	TNBC	II	III	Ductal	Yes	No	Lumpectomy	Yes	7.01096	0	7.01096	0	1	7.01096	0	0.205479	Alive
198	30	2000-2005	Black	TNBC	II	III	Ductal	Yes	No	Lumpectomy	Yes	5.0137	0	5.0137	0	1	5.0137	0	0.789041	Alive
199	43	2000-2005	White	HR+	III	II	Ductal	Yes	Yes	Mastectomy	Yes	8.09041	1	7.68767	1	1	7.68767	1	0.99726	Distant->Death
200	58	2000-2005	Black	HR+	III	III	Ductal	Yes	Yes	Mastectomy	Yes	5.09589	1	5.09589	1	1	5.09589	1	1.52055	Death
201	31	1996-2000	White	TNBC	I	II	Ductal	Yes	Yes	Mastectomy	Yes	10.5753	1	6.16164	1	1	6.16164	1	6.29589	Distant->Death
202	55	2000-2005	Other	HR+	II	III	Ductal	Yes	Yes	Mastectomy	Yes	5.13973	0	5.13973	0	1	5.13973	0	0.821918	Alive
203	60	2000-2005	Spanish	TNBC	II	III	Ductal	Yes	No	Lumpectomy	Yes	7.52603	0	7.52603	0	1	7.52603	0	0.709589	Alive
204	40	2000-2005	Spanish	HR+	I	II	Ductal	Yes	Yes	Lumpectomy	Yes	7.55616	0	7.55616	0	1	7.55616	0	0.520548	Alive
205	41	2000-2005	Spanish	TNBC	III	III	Ductal	Yes	No	Mastectomy	Yes	6.48767	0	6.48767	0	1	6.48767	0	0.90137	Alive
206	42	Earlier than 1995	White	HR+	II	III	Ductal	Yes	Yes	Lumpectomy	Yes	11.0795	0	8.19726	1	1	11.0795	0	8.71233	Local
207	66	1996-2000	White	HR+	II	III	Mixed	Yes	Yes	Mastectomy	Yes	9.31507	0	9.31507	0	1	9.31507	0	3.73973	Alive
208	60	Earlier than 1995	White	HR+	I	II	Lobular	No	Yes	Mastectomy	No	7.98356	1	7.43562	1	1	7.43562	1	7.55068	Distant->Death
209	63	2000-2005	White	HER2+	III	III	Ductal	Yes	No	Mastectomy	No	6.59726	0	6.59726	0	1	6.59726	0	0.4	Alive
210	42	2000-2005	White	HER2+	III	II	Ductal	Yes	Yes	Lumpectomy	No	5.98356	0	5.98356	0	1	5.98356	0	0.531507	Alive
211	44	2000-2005	White	HR+	I	I	Ductal	No	Yes	Mastectomy	No	7.25479	0	7.25479	0	1	7.25479	0	0.191781	Alive
212	45	Earlier than 1995	White	HR+	I	III	Ductal	Yes	Yes	Lumpectomy	Yes	14.2411	0	7.43836	1	1	14.2411	0	13.8	Local
213	58	1996-2000	White	HR+	I	I	Ductal	No	Yes	Lumpectomy	Yes	10.6137	0	10.6137	0	1	10.6137	0	0.189041	Alive
214	45	2000-2005	White	HR+	II	II	Lobular	Yes	Yes	Mastectomy	Yes	6.27671	0	6.27671	0	1	6.27671	0	1.74521	Alive
215	49	2000-2005	White	HR+	II	II	Ductal	Yes	No	Mastectomy	Yes	8.50411	1	5.19452	1	1	5.19452	1	0.786301	Distant->Death
216	49	2000-2005	White	HR+	II	III	Ductal	Yes	Yes	Lumpectomy	Yes	6.96986	0	6.67945	1	1	6.67945	1	1.33973	Distant
217	42	Earlier than 1995	White	HR+	III	I	Lobular	Yes	Yes	Mastectomy	Yes	9.19178	1	9.00274	1	1	9.00274	1	9.08219	Distant->Death
218	63	1996-2000	White	TNBC	I	III	Ductal	Yes	No	Mastectomy	No	5.53973	1	5.19178	1	1	5.19178	1	5.23836	Distant->Death
219	37	2000-2005	White	HR+	II	III	Ductal	Yes	Yes	Lumpectomy	Yes	9.98904	0	9.18904	1	1	9.18904	1	9.18356	Distant
220	42	Earlier than 1995	White	HR+	III	II	Ductal	Yes	No	Mastectomy	Yes	15.7068	0	8.12329	1	1	11.6986	1	15.0712	Local->Distant
221	60	2000-2005	Black	HR+	I	II	Ductal	No	Yes	Mastectomy	No	5.85205	0	5.85205	0	1	5.85205	0	0.616438	Alive
222	56	2000-2005	Black	HR+	I	III	Ductal	No	Yes	Lumpectomy	Yes	5.51507	0	5.51507	0	1	5.51507	0	0.273973	Alive
223	42	2000-2005	Spanish	HR+	I	III	Other	Yes	Yes	Lumpectomy	Yes	7.0274	0	7.0274	0	1	7.0274	0	0.183562	Alive
224	54	1996-2000	White	HR+	I	III	Ductal	Yes	Yes	Lumpectomy	Yes	10.4411	0	10.4411	0	1	10.4411	0	0.0958904	Alive
225	60	1996-2000	Black	HR+	II	III	Ductal	Yes	Yes	Mastectomy	Yes	9.37534	1	6.89589	1	1	6.89589	1	7.04658	Distant->Death
226	58	2000-2005	Spanish	HR+	I	II	Ductal	Yes	Yes	Mastectomy	Yes	5.92877	0	5.92877	0	1	5.92877	0	0.59726	Alive
227	47	1996-2000	Spanish	HR+	II	III	Ductal	Yes	Yes	Mastectomy	Yes	10.011	0	10.011	0	1	10.011	0	1.49041	Alive
228	53	1996-2000	Spanish	TNBC	III	III	Ductal	Yes	No	Mastectomy	Yes	11.5699	0	11.5699	0	1	11.5699	0	0.70411	Alive
229	55	1996-2000	White	HR+	II	III	Ductal	Yes	Yes	Mastectomy	No	13.2795	0	13.2795	0	1	13.2795	0	0.449315	Alive
230	43	1996-2000	Spanish	HR+	I	II	Other	No	Yes	Lumpectomy	Yes	7.47945	0	7.47945	0	1	7.47945	0	0.0630137	Alive
231	43	2006 or later	White	HR+	III	III	Ductal	Yes	Yes	Mastectomy	Yes	5.94795	0	5.94795	0	1	5.94795	0	0.50137	Alive
232	53	1996-2000	Other	HR+	III	III	Ductal	Yes	Yes	Lumpectomy	Yes	5.96986	0	5.96986	0	1	5.96986	0	0.408219	Alive
233	52	2000-2005	White	TNBC	I	III	Ductal	Yes	No	Lumpectomy	Yes	8.47397	0	8.47397	0	1	8.47397	0	0.550685	Alive
234	61	2000-2005	White	HR+	III	II	Mixed	No	No	Mastectomy	No	7.16986	1	7.16986	1	1	7.16986	1	0.39726	Death
235	63	2000-2005	White	HR+	II	II	Ductal	Yes	Yes	Mastectomy	Yes	5.44658	0	5.44658	0	1	5.44658	0	0.835616	Alive
236	36	2000-2005	White	HR+	II	II	Ductal	Yes	Yes	Lumpectomy	Yes	5.40274	1	5.40274	1	1	5.40274	1	0.0986301	Death
237	65	2006 or later	Spanish	TNBC	III	III	Ductal	Yes	No	Mastectomy	Yes	5.33151	1	5.33151	1	1	5.33151	1	0.939726	Death
238	63	2000-2005	Spanish	HER2+	II	II	Ductal	Yes	Yes	Mastectomy	No	11.1781	1	7.55068	1	1	7.55068	1	1.49315	Distant->Death
239	38	2000-2005	White	HER2+	II	III	Ductal	Yes	No	Mastectomy	Yes	7.03288	0	7.03288	0	1	7.03288	0	1.73425	Alive
240	45	1996-2000	Black	HR+	II	III	Ductal	Yes	Yes	Lumpectomy	Yes	6.98904	0	6.98904	0	1	6.98904	0	0.526027	Alive
241	49	1996-2000	White	HR+	I	II	Ductal	No	Yes	Lumpectomy	Yes	12.9479	1	7.20548	1	1	9.23562	1	10.8137	Local->Distant->Death
242	52	1996-2000	White	HR+	III	III	Ductal	Yes	Yes	Mastectomy	Yes	11.7753	1	10.0356	1	1	10.0356	1	11.4986	Distant->Death
243	62	2000-2005	Black	HR+	II	III	Ductal	Yes	Yes	Lumpectomy	Yes	6.17808	0	6.17808	0	1	6.17808	0	1.36712	Alive
244	68	1996-2000	White	HR+	I	III	Ductal	Yes	Yes	Mastectomy	Yes	10.4274	0	10.4274	0	1	10.4274	0	0.090411	Alive
245	49	2000-2005	White	HR+	II	III	Ductal	Yes	Yes	Lumpectomy	Yes	5.15068	0	5.15068	0	1	5.15068	0	0.0739726	Alive
246	53	1996-2000	White	HR+	II	II	Ductal	Yes	Yes	Lumpectomy	Yes	8.52603	0	8.52603	0	1	8.52603	0	0.758904	Alive
247	42	1996-2000	White	TNBC	I	III	Ductal	Yes	Yes	Lumpectomy	Yes	10.8767	0	10.8767	0	1	10.8767	0	0.0383562	Alive
248	41	Earlier than 1995	Black	HR+	II	II	Ductal	Yes	Yes	Lumpectomy	Yes	10.3753	1	7.91507	1	1	7.91507	1	8.99178	Distant->Death
249	53	2000-2005	Black	HR+	III	III	Ductal	Yes	Yes	Mastectomy	Yes	6.22466	1	5.26575	1	1	5.26575	1	0.917808	Distant->Death
250	36	2000-2005	Spanish	HR+	III	III	Ductal	Yes	No	Mastectomy	Yes	5.78356	0	5.78356	0	1	5.78356	0	0.457534	Alive
251	51	Earlier than 1995	White	HR+	III	II	Ductal	Yes	Yes	Mastectomy	No	15.4795	1	7.02466	1	1	7.02466	1	9.83836	Distant->Death
252	67	2000-2005	Black	HR+	I	II	Ductal	No	Yes	Lumpectomy	Yes	6.35616	0	6.35616	0	1	6.35616	0	0.139726	Alive
253	78	2000-2005	Black	HR+	II	III	Ductal	Yes	Yes	Mastectomy	No	8.50685	1	8.50685	1	1	8.50685	1	0.536986	Death
254	61	2000-2005	White	HR+	I	III	Ductal	No	Yes	Lumpectomy	Yes	8.49589	0	7.7863	1	1	7.7863	1	8.25753	Distant
255	53	1996-2000	White	HR+	II	II	Ductal	Yes	Yes	Mastectomy	No	7.07945	1	5.55068	1	1	5.55068	1	5.67123	Distant->Death
256	49	2000-2005	Spanish	TNBC	II	II	Ductal	Yes	No	Lumpectomy	Yes	5.3726	0	5.3726	0	1	5.3726	0	0.616438	Alive
257	52	Earlier than 1995	White	HR+	II	II	Ductal	Yes	No	Lumpectomy	Yes	16.0603	0	5.56164	1	1	16.0603	0	5.81644	Local
258	46	Earlier than 1995	White	HR+	II	III	Lobular	Yes	No	Mastectomy	No	12.8082	1	5.62192	1	1	5.62192	1	8.87671	Distant->Death
259	42	2000-2005	Spanish	HR+	II	III	Ductal	Yes	Yes	Mastectomy	Yes	6.7863	0	6.7863	0	1	6.7863	0	0.723288	Alive
260	47	1996-2000	Spanish	HR+	III	III	Ductal	Yes	Yes	Mastectomy	Yes	10.0795	0	10.0795	0	1	10.0795	0	0.589041	Alive
261	48	Earlier than 1995	White	HR+	II	III	Ductal	Yes	No	Mastectomy	No	7.44384	1	5.12603	1	1	5.12603	1	5.21918	Distant->Death
262	67	1996-2000	White	HR+	III	III	Mixed	Yes	Yes	Mastectomy	Yes	10.0301	0	9.05205	1	1	9.05205	1	1.12877	Distant
263	33	2000-2005	White	TNBC	I	III	Ductal	Yes	No	Mastectomy	No	6.40274	0	6.40274	0	1	6.40274	0	0.380822	Alive
264	48	2000-2005	Other	HR+	II	II	Ductal	Yes	No	Lumpectomy	Yes	5.31507	0	5.31507	0	1	5.31507	0	0.49589	Alive
265	67	2000-2005	Spanish	HER2+	II	II	Ductal	Yes	Yes	Mastectomy	No	7.47945	0	7.47945	0	1	7.47945	0	1.93973	Alive
266	50	2000-2005	Black	HR+	III	II	Lobular	Yes	Yes	Mastectomy	Yes	7.07397	1	5.50137	1	1	5.50137	1	5.66027	Distant->Death
267	41	1996-2000	White	HR+	III	I	Ductal	Yes	Yes	Mastectomy	Yes	10.811	0	10.811	0	1	10.811	0	3.67671	Alive
268	37	2000-2005	White	HER2+	II	III	Ductal	Yes	No	Mastectomy	No	5.02192	0	5.02192	0	1	5.02192	0	0.336986	Alive
269	51	2000-2005	Black	HER2+	II	III	Ductal	Yes	No	Mastectomy	Yes	5.55616	0	5.55616	0	1	5.55616	0	0.652055	Alive
270	50	2000-2005	White	TNBC	II	III	Ductal	Yes	No	Mastectomy	No	6.71781	0	6.71781	0	1	6.71781	0	1.26849	Alive
271	74	2000-2005	White	HR+	II	II	Ductal	No	Yes	Mastectomy	No	5.68219	0	5.68219	0	1	5.68219	0	0.0876712	Alive
272	47	2000-2005	Spanish	HR+	II	II	Ductal	Yes	Yes	Lumpectomy	Yes	5.64658	0	5.64658	0	1	5.64658	0	-0.846575	Alive
273	49	1996-2000	White	TNBC	III	III	Ductal	Yes	No	Mastectomy	Yes	10.2356	0	10.2356	0	1	10.2356	0	3.52055	Alive
274	41	1996-2000	Other	HR+	I	II	Ductal	Yes	Yes	Mastectomy	Yes	12.4247	0	12.4247	0	1	12.4247	0	6.87671	Alive
275	45	1996-2000	Spanish	HER2+	I	III	Ductal	Yes	No	Lumpectomy	Yes	9.48767	0	9.48767	0	1	9.48767	0	0.0547945	Alive
276	63	2000-2005	Black	TNBC	III	III	Ductal	Yes	No	Mastectomy	Yes	8.76164	1	8.76164	1	1	8.76164	1	1.05753	Death
277	42	1996-2000	White	HR+	II	III	Ductal	Yes	Yes	Mastectomy	No	12.4877	0	7.61918	1	1	7.61918	1	7.99178	Distant
278	48	2000-2005	White	HR+	III	III	Ductal	Yes	No	Mastectomy	Yes	7.68767	1	6.81644	1	1	6.81644	1	0.652055	Distant->Death
279	39	1996-2000	White	HER2+	II	II	Ductal	Yes	No	Mastectomy	No	8.7863	1	6.20548	1	1	6.20548	1	7.04931	Distant->Death
280	42	2000-2005	Black	HR+	II	II	Lobular	Yes	Yes	Mastectomy	Yes	7.53151	1	5.74795	1	1	5.74795	1	2.01096	Distant->Death
281	53	2000-2005	White	HR+	II	II	Other	No	No	Lumpectomy	Yes	8.49589	0	8.49589	0	1	8.49589	0	0.413699	Alive
282	69	1996-2000	White	HR+	I	I	Ductal	No	Yes	Lumpectomy	Yes	10.0493	0	10.0493	0	1	10.0493	0	1.37808	Alive
283	45	2000-2005	White	HR+	III	III	Ductal	Yes	No	Mastectomy	Yes	11.0849	1	11.0849	1	1	11.0849	1	0.657534	Death
284	53	2000-2005	Black	HR+	III	III	Ductal	Yes	No	Mastectomy	Yes	5.53699	1	5.53699	1	1	5.53699	1	1.0137	Death
285	44	2000-2005	White	TNBC	II	III	Ductal	Yes	No	Lumpectomy	Yes	8.31233	0	8.31233	0	1	8.31233	0	0.479452	Alive
286	31	Earlier than 1995	White	HR+	I	III	Ductal	Yes	No	Lumpectomy	Yes	16.4027	0	12.274	1	1	16.4027	0	12.389	Local
287	43	1996-2000	White	HR+	II	II	Ductal	Yes	No	Mastectomy	Yes	10.874	0	5.6	1	1	9.91233	1	5.69863	Local->Distant
288	48	1996-2000	White	HR+	II	II	Ductal	Yes	Yes	Mastectomy	No	11.126	0	11.126	0	1	11.126	0	4.41644	Alive
289	48	1996-2000	White	HR+	I	II	Ductal	Yes	Yes	Mastectomy	No	9.26027	0	9.26027	0	1	9.26027	0	0.147945	Alive
290	38	Earlier than 1995	White	HR+	II	III	Ductal	Yes	No	Lumpectomy	Yes	19.0247	0	18.1726	1	1	18.1726	1	18.2521	Distant
291	51	1996-2000	White	TNBC	I	III	Ductal	No	No	Lumpectomy	Yes	11.4466	0	11.4466	0	1	11.4466	0	0.0876712	Alive
292	41	2000-2005	Black	TNBC	II	III	Ductal	Yes	No	Lumpectomy	Yes	5.12055	0	5.12055	0	1	5.12055	0	0.687671	Alive
293	63	2000-2005	Spanish	HR+	III	III	Ductal	Yes	No	Mastectomy	Yes	6.27945	1	6.27945	1	1	6.27945	1	0.917808	Death
294	46	2000-2005	White	HR+	II	II	Ductal	Yes	Yes	Mastectomy	Yes	5.64658	0	5.64658	0	1	5.64658	0	0.632877	Alive
295	30	1996-2000	White	HER2+	II	II	Ductal	Yes	Yes	Lumpectomy	Yes	5.57534	0	5.57534	0	1	5.57534	0	0.983562	Alive
296	48	2000-2005	Black	HR+	II	III	Other	Yes	No	Mastectomy	No	6.30411	0	6.30411	0	1	6.30411	0	0.684932	Alive
297	25	2000-2005	Spanish	TNBC	III	III	Ductal	Yes	No	Mastectomy	Yes	7.21918	1	7.21918	1	1	7.21918	1	0.819178	Death
298	59	1996-2000	Spanish	HR+	II	III	Ductal	Yes	Yes	Lumpectomy	Yes	10.7781	1	9.65479	1	1	9.65479	1	0.553425	Distant->Death
299	49	2000-2005	White	TNBC	I	II	Ductal	No	No	Lumpectomy	Yes	7.10959	0	7.10959	0	1	7.10959	0	-4.33699	Alive
300	36	2000-2005	Spanish	TNBC	II	III	Ductal	Yes	No	Lumpectomy	Yes	5.91781	0	5.91781	0	1	5.91781	0	0.676712	Alive
301	39	2000-2005	White	TNBC	I	III	Ductal	No	No	Lumpectomy	Yes	6.99726	0	6.99726	0	1	6.99726	0	0.186301	Alive
302	40	1996-2000	White	HR+	I	I	Other	No	Yes	Mastectomy	No	10.8548	0	6.72603	1	1	10.8548	0	6.87397	Local
303	72	2000-2005	Black	HR+	III	III	Ductal	Yes	No	Mastectomy	Yes	10.7151	1	10.7151	1	1	10.7151	1	1.12055	Death
304	45	Earlier than 1995	White	HER2+	II	I	Other	Yes	No	Mastectomy	Yes	15.0959	0	12.0438	1	1	12.0438	1	12.0849	Distant
305	51	2000-2005	White	HR+	II	III	Ductal	Yes	No	Mastectomy	No	5.85479	0	5.85479	0	1	5.85479	0	0.210959	Alive
306	50	2000-2005	Black	HR+	II	II	Ductal	Yes	Yes	Lumpectomy	Yes	6.30959	0	6.30959	0	1	6.30959	0	1.16438	Alive
307	50	2000-2005	Black	TNBC	I	II	Ductal	Yes	No	Lumpectomy	Yes	7.41644	0	7.41644	0	1	7.41644	0	0.89589	Alive
308	53	2000-2005	White	HR+	II	II	Ductal	No	Yes	Lumpectomy	Yes	5.50685	0	5.50685	0	1	5.50685	0	0.169863	Alive
309	37	2000-2005	Spanish	HER2+	II	III	Ductal	Yes	Yes	Lumpectomy	Yes	5.80822	0	5.80822	0	1	5.80822	0	0.652055	Alive
310	40	1996-2000	Black	HR+	I	III	Ductal	No	Yes	Mastectomy	No	6.81644	1	5.1863	1	1	5.1863	1	5.31233	Distant->Death
311	48	Earlier than 1995	White	HR+	I	II	Ductal	Yes	No	Mastectomy	No	19.6603	1	11.0822	1	1	11.0822	1	11.1096	Distant->Death
312	49	2000-2005	Other	HR+	I	II	Ductal	Yes	Yes	Mastectomy	No	6.72055	0	6.72055	0	1	6.72055	0	6.11781	Alive
313	37	2000-2005	White	HR+	I	III	Ductal	Yes	Yes	Lumpectomy	Yes	7.50137	1	6.01644	1	1	6.01644	1	6.47671	Distant->Death
314	65	2000-2005	White	HR+	I	II	Ductal	No	No	Lumpectomy	Yes	6.30959	0	6.30959	0	1	6.30959	0	0.161644	Alive
315	43	2000-2005	Black	HR+	II	III	Ductal	Yes	Yes	Lumpectomy	Yes	6.5863	0	6.5863	0	1	6.5863	0	0.846575	Alive
316	61	Earlier than 1995	White	TNBC	II	III	Ductal	Yes	No	Mastectomy	Yes	13.8411	0	13.8411	0	1	13.8411	0	2.86849	Alive
317	69	2000-2005	White	HR+	I	II	Ductal	No	Yes	Lumpectomy	Yes	6.24932	0	5.53425	1	1	6.24932	0	5.88493	Local
318	60	2000-2005	White	HR+	I	III	Ductal	No	Yes	Lumpectomy	Yes	6.7863	1	6.13699	1	1	6.13699	1	6.18356	Distant->Death
319	53	1996-2000	White	HR+	II	II	Ductal	Yes	Yes	Lumpectomy	Yes	12.7233	1	6.08493	1	1	6.08493	1	6.30959	Distant->Death
320	81	2000-2005	White	HR+	I	I	Ductal	No	No	Lumpectomy	Yes	8.81918	0	8.81918	0	1	8.81918	0	0.109589	Alive
321	38	2000-2005	White	HR+	I	III	Ductal	Yes	Yes	Lumpectomy	Yes	7.63014	0	6.89589	1	1	6.89589	1	6.9726	Distant
322	53	2000-2005	White	HR+	II	III	Ductal	Yes	Yes	Lumpectomy	Yes	6.78356	1	6.78356	1	1	6.78356	1	0.736986	Death
323	60	2000-2005	Black	HR+	I	II	Ductal	Yes	Yes	Lumpectomy	Yes	5.44384	0	5.44384	0	1	5.44384	0	0.512329	Alive
324	62	1996-2000	White	HR+	III	II	Ductal	Yes	Yes	Mastectomy	No	9.7863	0	9.7863	0	1	9.7863	0	0.613699	Alive
325	42	1996-2000	Black	TNBC	II	III	Ductal	Yes	Yes	Mastectomy	Yes	10.8	0	10.8	0	1	10.8	0	2.37808	Alive
326	59	2000-2005	White	HR+	I	I	Ductal	No	Yes	Mastectomy	No	7.17534	0	7.17534	0	1	7.17534	0	1.52329	Alive
327	64	2000-2005	White	HR+	II	II	Ductal	Yes	Yes	Lumpectomy	Yes	6.65479	1	6.65479	1	1	6.65479	1	1.03288	Death
328	59	1996-2000	White	HR+	I	II	Ductal	No	Yes	Lumpectomy	Yes	7.02466	0	7.02466	0	1	7.02466	0	0.668493	Alive
329	63	2000-2005	White	HR+	II	III	Ductal	Yes	Yes	Lumpectomy	Yes	5.39178	0	5.39178	0	1	5.39178	0	0.112329	Alive
330	52	2000-2005	White	HR+	II	III	Ductal	Yes	Yes	Lumpectomy	Yes	8.03562	0	8.03562	0	1	8.03562	0	2.43562	Alive
331	57	1996-2000	White	HER2+	II	III	Ductal	Yes	Yes	Lumpectomy	Yes	9.64658	0	6.33973	1	1	6.33973	1	0.284932	Distant
332	26	2000-2005	White	HER2+	II	III	Ductal	Yes	No	Mastectomy	Yes	8.15342	1	5.33699	1	1	5.33699	1	6.65479	Distant->Death
333	52	2000-2005	Spanish	HR+	III	III	Ductal	Yes	Yes	Mastectomy	Yes	5.6	0	5.6	0	1	5.6	0	0.835616	Alive
334	48	1996-2000	White	TNBC	III	II	Ductal	Yes	No	Mastectomy	Yes	11.537	0	11.537	0	1	11.537	0	0.764384	Alive
335	52	2000-2005	Other	HR+	I	II	Ductal	Yes	Yes	Mastectomy	No	5.09863	0	5.09863	0	1	5.09863	0	0.583562	Alive
336	45	2000-2005	White	HR+	I	III	Ductal	Yes	Yes	Mastectomy	Yes	5.20274	0	5.20274	0	1	5.20274	0	0.679452	Alive
337	43	1996-2000	White	HER2+	I	II	Ductal	Yes	Yes	Lumpectomy	Yes	8.92329	1	6.61918	1	1	6.61918	1	7.51507	Distant->Death
338	43	1996-2000	Spanish	HR+	III	I	Other	Yes	Yes	Mastectomy	Yes	8.32329	1	5.6137	1	1	5.6137	1	8.26027	Distant->Death
339	68	2000-2005	Black	HR+	III	III	Ductal	Yes	No	Mastectomy	Yes	8.79452	1	8.79452	1	1	8.79452	1	1.07123	Death
340	45	1996-2000	Spanish	TNBC	III	III	Ductal	Yes	No	Mastectomy	Yes	5.28767	1	5.28767	1	1	5.28767	1	0.876712	Death
341	59	2000-2005	White	HR+	I	II	Ductal	No	Yes	Lumpectomy	Yes	8.84932	0	8.84932	0	1	8.84932	0	-2.06027	Alive
342	29	2000-2005	White	HER2+	II	II	Mixed	Yes	Yes	Mastectomy	Yes	6.17534	0	5.13699	1	1	6.17534	0	1.8	Local
343	62	2000-2005	Black	TNBC	I	III	Ductal	Yes	No	Lumpectomy	Yes	5.46849	0	5.46849	0	1	5.46849	0	0.923288	Alive
344	37	2000-2005	White	HR+	III	II	Ductal	Yes	Yes	Lumpectomy	Yes	6.50411	0	6.50411	0	1	6.50411	0	0.964384	Alive
345	62	1996-2000	White	HR+	I	II	Ductal	No	No	Mastectomy	No	13.3452	0	7.48493	1	1	7.48493	1	7.48493	Distant
346	48	2000-2005	Black	TNBC	III	III	Ductal	Yes	No	Mastectomy	Yes	5.49863	0	5.49863	0	1	5.49863	0	0.876712	Alive
347	62	1996-2000	White	HR+	I	III	Ductal	No	Yes	Lumpectomy	Yes	8.14795	0	8.14795	0	1	8.14795	0	0.186301	Alive
348	35	2000-2005	White	HR+	II	III	Ductal	Yes	Yes	Mastectomy	Yes	7.70137	0	6.94521	1	1	7.70137	0	7.35616	Local
349	55	2000-2005	Black	TNBC	0	II	Ductal	Yes	No	Mastectomy	Yes	6.12055	0	6.12055	0	1	6.12055	0	1.10959	Alive
350	40	2000-2005	Spanish	TNBC	I	III	Ductal	Yes	No	Lumpectomy	Yes	7.94795	1	7.05753	1	1	7.05753	1	0.621918	Distant->Death
351	74	2000-2005	Other	HR+	II	II	Ductal	No	Yes	Mastectomy	No	5.56986	0	5.56986	0	1	5.56986	0	0.320548	Alive
352	54	2000-2005	Spanish	HR+	III	II	Ductal	Yes	Yes	Mastectomy	Yes	5.48767	0	5.48767	0	1	5.48767	0	1.03288	Alive
353	47	1996-2000	Other	TNBC	I	III	Ductal	Yes	No	Lumpectomy	Yes	12.7616	1	12.7616	1	1	12.7616	1	1.33425	Death
354	47	1996-2000	White	HR+	II	II	Ductal	Yes	Yes	Mastectomy	No	10.4822	0	10.4822	0	1	10.4822	0	3.58082	Alive
355	46	Earlier than 1995	White	HR+	II	II	Ductal	Yes	No	Mastectomy	No	22.3178	0	10.0438	1	1	15.6877	1	15.6822	Local->Distant
356	50	1996-2000	Black	TNBC	II	III	Ductal	Yes	No	Mastectomy	No	11.1342	1	7.3726	1	1	7.3726	1	7.36986	Distant->Death
357	61	1996-2000	White	HR+	I	II	Ductal	No	Yes	Lumpectomy	Yes	9.37808	0	9.37808	0	1	9.37808	0	0.0657534	Alive
358	47	2000-2005	White	HR+	I	II	Ductal	Yes	Yes	Lumpectomy	Yes	7.11507	0	5.79178	1	1	5.79178	1	6.03014	Distant
359	42	1996-2000	White	HR+	I	III	Ductal	Yes	Yes	Lumpectomy	Yes	9.47123	0	9.47123	0	1	9.47123	0	0.10411	Alive
360	38	1996-2000	White	HR+	I	II	Ductal	No	Yes	Lumpectomy	Yes	12.5014	1	7.72603	1	1	7.72603	1	10.063	Distant->Death
361	66	2000-2005	White	HR+	I	II	Ductal	Yes	Yes	Mastectomy	No	5.88219	1	5.88219	1	1	5.88219	1	0.682192	Death
362	37	2000-2005	White	HR+	II	II	Ductal	Yes	Yes	Mastectomy	Yes	6.60274	0	6.60274	0	1	6.60274	0	2.24932	Alive
363	31	2000-2005	Spanish	HER2+	II	II	Ductal	Yes	Yes	Mastectomy	Yes	10.874	0	9.3589	1	1	9.3589	1	9.56986	Distant
364	46	Earlier than 1995	Spanish	HR+	I	II	Ductal	No	No	Mastectomy	Yes	10.611	0	9.32329	1	1	10.4	1	10.5233	Local->Distant
365	57	2000-2005	White	HR+	I	II	Ductal	No	Yes	Mastectomy	Yes	6.8411	0	6.8411	0	1	6.8411	0	2.35616	Alive
366	48	1996-2000	White	HER2+	II	III	Ductal	Yes	Yes	Mastectomy	Yes	9.55342	0	9.55342	0	1	9.55342	0	1.1726	Alive
367	54	2000-2005	Black	HR+	III	II	Ductal	Yes	No	Mastectomy	Yes	7.5589	1	7.5589	1	1	7.5589	1	0.89863	Death
368	57	1996-2000	White	HR+	II	II	Mixed	Yes	Yes	Lumpectomy	Yes	13.4274	1	8.64932	1	1	8.64932	1	8.63014	Distant->Death
369	38	1996-2000	Black	TNBC	III	III	Ductal	Yes	No	Mastectomy	Yes	9.67945	0	9.67945	0	1	9.67945	0	0.682192	Alive
370	47	2000-2005	White	HER2+	I	III	Ductal	No	Yes	Lumpectomy	Yes	7.2411	0	7.2411	0	1	7.2411	0	4.28493	Alive
371	49	2000-2005	White	HR+	I	I	Other	No	No	Mastectomy	No	5.56164	0	5.56164	0	1	5.56164	0	0.0739726	Alive
372	44	1996-2000	White	HER2+	I	III	Ductal	Yes	No	Lumpectomy	Yes	8.67123	0	8.67123	0	1	8.67123	0	0.364384	Alive
373	43	1996-2000	White	TNBC	I	III	Ductal	Yes	No	Mastectomy	Yes	10.2685	1	5.54795	1	1	5.54795	1	5.63562	Distant->Death
374	30	Earlier than 1995	Spanish	HR+	I	III	Ductal	Yes	No	Mastectomy	No	20.5342	0	9.85753	1	1	9.85753	1	9.93973	Distant
375	30	1996-2000	Spanish	TNBC	I	III	Ductal	Yes	No	Mastectomy	No	9.55342	0	9.55342	0	1	9.55342	0	1.9726	Alive
376	47	1996-2000	White	HR+	III	II	Ductal	Yes	Yes	Mastectomy	Yes	8.63562	1	5.96438	1	1	5.96438	1	0.843836	Distant->Death
377	39	2000-2005	White	TNBC	I	III	Ductal	No	No	Lumpectomy	Yes	5.52877	0	5.52877	0	1	5.52877	0	0.6	Alive
378	74	1996-2000	White	HR+	I	I	Ductal	No	Yes	Lumpectomy	Yes	11.8521	0	11.8521	0	1	11.8521	0	0.0958904	Alive
379	80	2000-2005	White	HR+	I	I	Ductal	No	No	Lumpectomy	Yes	6.95068	1	6.95068	1	1	6.95068	1	0.131507	Death
380	36	2000-2005	White	HR+	III	III	Ductal	Yes	Yes	Mastectomy	Yes	5.47671	0	5.47671	0	1	5.47671	0	2.4274	Alive
381	43	1996-2000	White	HR+	III	II	Ductal	Yes	Yes	Lumpectomy	Yes	9.63014	0	9.63014	0	1	9.63014	0	0.572603	Alive
382	59	1996-2000	Spanish	HR+	II	II	Ductal	Yes	Yes	Mastectomy	No	8.50137	0	8.50137	0	1	8.50137	0	1.50411	Alive
383	47	1996-2000	White	HR+	I	I	Ductal	Yes	No	Mastectomy	No	12.7315	0	12.7315	0	1	12.7315	0	2.77534	Alive
384	42	1996-2000	White	TNBC	II	III	Ductal	Yes	No	Mastectomy	No	10.8192	0	10.8192	0	1	10.8192	0	0.936986	Alive
385	52	1996-2000	White	TNBC	II	III	Ductal	Yes	No	Lumpectomy	Yes	5.47397	1	5.13973	1	1	5.13973	1	5.25753	Distant->Death
386	48	2000-2005	White	HR+	III	II	Ductal	Yes	Yes	Mastectomy	Yes	7.09041	0	7.09041	0	1	7.09041	0	0.547945	Alive
387	69	2000-2005	White	HR+	I	II	Ductal	Yes	Yes	Lumpectomy	Yes	7.12877	1	5.78356	1	1	5.78356	1	0.720548	Distant->Death
388	53	2000-2005	White	HR+	III	III	Ductal	Yes	Yes	Lumpectomy	Yes	6.41644	0	6.41644	0	1	6.41644	0	1.67397	Alive
389	61	1996-2000	White	HR+	I	II	Other	No	Yes	Lumpectomy	Yes	11.8	1	11.7452	1	1	11.7452	1	11.7808	Distant->Death
390	75	2000-2005	Black	HR+	I	III	Ductal	No	Yes	Lumpectomy	Yes	5.05753	1	5.05753	1	1	5.05753	1	0.479452	Death
391	44	Earlier than 1995	Spanish	HR+	II	III	Ductal	No	No	Lumpectomy	Yes	13.7233	1	12.9836	1	1	13.6466	1	13.3096	Local->Distant->Death
392	87	2006 or later	White	HR+	II	II	Ductal	No	Yes	Lumpectomy	Yes	5.51781	1	5.51781	1	1	5.51781	1	0.0958904	Death
393	60	2000-2005	White	HR+	I	II	Ductal	Yes	Yes	Lumpectomy	Yes	8.04384	1	5.07945	1	1	5.76986	1	5.27123	Local->Distant->Death
394	49	2000-2005	Black	HR+	I	II	Ductal	Yes	Yes	Mastectomy	No	6.8	0	6.8	0	1	6.8	0	0.893151	Alive
395	41	2000-2005	White	HR+	I	II	Ductal	Yes	Yes	Lumpectomy	Yes	5.01644	0	5.01644	0	1	5.01644	0	0.564384	Alive
396	52	1996-2000	Other	HR+	II	II	Lobular	Yes	Yes	Lumpectomy	No	12.2247	0	12.2247	0	1	12.2247	0	0.0767123	Alive
397	63	Earlier than 1995	White	HR+	II	III	Ductal	Yes	Yes	Mastectomy	No	14.5342	0	14.5342	0	1	14.5342	0	8.76164	Alive
398	57	1996-2000	White	HR+	II	II	Ductal	Yes	Yes	Mastectomy	No	15.7315	1	8.32603	1	1	15.7315	1	9.0274	Local->Death
399	51	2000-2005	Black	TNBC	I	III	Ductal	No	No	Lumpectomy	Yes	5.55616	0	5.55616	0	1	5.55616	0	0.29589	Alive
400	64	Earlier than 1995	White	HR+	I	II	Ductal	No	Yes	Lumpectomy	Yes	14.2548	0	11.4466	1	1	11.6849	1	11.674	Local->Distant
401	66	Earlier than 1995	White	HR+	I	III	Ductal	No	No	Mastectomy	No	16.137	1	10.7452	1	1	10.7452	1	16.0521	Distant->Death
402	74	1996-2000	White	TNBC	I	III	Ductal	No	No	Mastectomy	No	5.94795	1	5.20822	1	1	5.20822	1	5.84384	Distant->Death
403	36	2000-2005	Black	TNBC	II	III	Ductal	Yes	No	Lumpectomy	Yes	7.01644	0	7.01644	0	1	7.01644	0	0.339726	Alive
404	47	1996-2000	White	HR+	I	I	Other	No	Yes	Lumpectomy	Yes	9.43288	0	9.43288	0	1	9.43288	0	4.86301	Alive
405	36	2000-2005	White	HER2+	II	III	Ductal	Yes	No	Lumpectomy	Yes	5.29589	0	5.29589	0	1	5.29589	0	0.145205	Alive
406	46	Earlier than 1995	White	HR+	I	II	Ductal	No	Yes	Mastectomy	No	18.0493	1	13.3562	1	1	13.3562	1	13.526	Distant->Death
407	41	1996-2000	White	HR+	III	II	Ductal	Yes	Yes	Mastectomy	Yes	10.1863	0	10.1863	0	1	10.1863	0	0.572603	Alive
408	49	2006 or later	Black	HR+	III	III	Ductal	Yes	Yes	Mastectomy	Yes	5.30959	1	5.30959	1	1	5.30959	1	1.12877	Death
409	57	2000-2005	Black	TNBC	III	III	Ductal	Yes	Yes	Mastectomy	Yes	7.08493	0	7.08493	0	1	7.08493	0	1.18904	Alive
410	52	Earlier than 1995	White	HR+	I	III	Ductal	No	Yes	Lumpectomy	Yes	8.94795	1	8.78904	1	1	8.78904	1	8.86301	Distant->Death
411	46	2000-2005	Spanish	HR+	III	III	Ductal	Yes	No	Mastectomy	Yes	5.63288	0	5.63288	0	1	5.63288	0	0.89863	Alive
412	48	2000-2005	White	HR+	III	III	Ductal	Yes	No	Mastectomy	Yes	6.2	1	5.03014	1	1	5.03014	1	1.10959	Distant->Death
413	42	2000-2005	Spanish	HR+	II	II	Ductal	Yes	Yes	Mastectomy	Yes	6.26575	0	6.26575	0	1	6.26575	0	0.591781	Alive
414	56	2000-2005	Black	HR+	II	III	Ductal	Yes	Yes	Lumpectomy	Yes	6.39178	1	5.00274	1	1	5.00274	1	5.17808	Distant->Death
415	68	2000-2005	Black	TNBC	II	III	Ductal	Yes	No	Lumpectomy	Yes	6.03836	0	6.03836	0	1	6.03836	0	0.693151	Alive
416	63	2006 or later	White	HR+	II	III	Ductal	No	Yes	Lumpectomy	Yes	5.6411	0	5.6411	0	1	5.6411	0	0.0958904	Alive
417	49	2000-2005	White	HR+	III	III	Ductal	Yes	Yes	Mastectomy	Yes	7.57534	0	7.09315	1	1	7.09315	1	7.23014	Distant
418	85	1996-2000	White	HR+	II	II	Ductal	No	Yes	Lumpectomy	Yes	11.0055	0	11.0055	0	1	11.0055	0	0.126027	Alive
419	60	1996-2000	White	HR+	I	II	Ductal	Yes	Yes	Lumpectomy	Yes	9.07397	0	9.07397	0	1	9.07397	0	-2.58904	Alive
420	51	2000-2005	Black	HR+	I	II	Lobular	Yes	Yes	Lumpectomy	Yes	6.00822	0	6.00822	0	1	6.00822	0	0.120548	Alive
421	46	1996-2000	White	HR+	II	III	Ductal	Yes	Yes	Lumpectomy	Yes	9.75342	0	9.75342	0	1	9.75342	0	6.46027	Alive
422	38	Earlier than 1995	White	HR+	III	II	Ductal	Yes	No	Mastectomy	Yes	16.5342	1	8.04384	1	1	8.04384	1	8.25753	Distant->Death
423	53	2000-2005	Spanish	HR+	II	II	Ductal	No	Yes	Lumpectomy	Yes	6.75616	0	6.75616	0	1	6.75616	0	0.156164	Alive
424	28	2000-2005	White	HER2+	II	III	Ductal	Yes	No	Lumpectomy	Yes	6.09041	0	6.09041	0	1	6.09041	0	1.06027	Alive
425	45	2000-2005	White	HR+	II	II	Ductal	Yes	Yes	Mastectomy	No	6.94521	0	6.94521	0	1	6.94521	0	0.736986	Alive
426	37	1996-2000	White	HR+	I	III	Ductal	Yes	No	Lumpectomy	Yes	11.1781	0	11.1781	0	1	11.1781	0	0.80274	Alive
427	72	2000-2005	White	TNBC	II	II	Ductal	Yes	No	Mastectomy	No	5.02466	0	5.02466	0	1	5.02466	0	0.172603	Alive
428	56	1996-2000	Spanish	HER2+	III	III	Other	Yes	No	Mastectomy	Yes	10.4082	0	10.4082	0	1	10.4082	0	0.641096	Alive
429	43	1996-2000	White	HR+	II	III	Ductal	Yes	Yes	Mastectomy	No	8.89041	0	8.89041	0	1	8.89041	0	4.62192	Alive
430	62	1996-2000	Black	HR+	I	II	Ductal	No	Yes	Lumpectomy	Yes	9.95342	0	9.95342	0	1	9.95342	0	0.391781	Alive
431	57	2000-2005	White	HR+	I	III	Ductal	No	Yes	Lumpectomy	Yes	5.67123	0	5.67123	0	1	5.67123	0	0.090411	Alive
432	46	Earlier than 1995	White	HR+	II	I	Other	No	No	Mastectomy	Yes	15.063	0	11.6986	1	1	15.063	0	12.4192	Local
433	57	1996-2000	Spanish	HR+	I	II	Ductal	Yes	Yes	Lumpectomy	Yes	10.0274	0	10.0274	0	1	10.0274	0	-0.50411	Alive
434	50	2000-2005	White	HR+	I	III	Ductal	Yes	Yes	Mastectomy	Yes	6.26849	0	6.26849	0	1	6.26849	0	4.35342	Alive
435	63	1996-2000	White	HR+	II	II	Ductal	Yes	Yes	Lumpectomy	Yes	13.7041	1	6.02466	1	1	6.02466	1	6.13699	Distant->Death
436	68	1996-2000	Black	HER2+	III	III	Ductal	Yes	Yes	Mastectomy	Yes	7.44384	0	7.44384	0	1	7.44384	0	0.676712	Alive
437	46	1996-2000	White	HR+	I	III	Ductal	Yes	Yes	Lumpectomy	Yes	11.2356	0	11.2356	0	1	11.2356	0	8.12877	Alive
438	50	2000-2005	White	TNBC	I	III	Ductal	Yes	Yes	Lumpectomy	Yes	5.44932	0	5.44932	0	1	5.44932	0	0.512329	Alive
439	38	2000-2005	White	HR+	II	III	Ductal	Yes	Yes	Mastectomy	No	5.43014	0	5.43014	0	1	5.43014	0	1.53699	Alive
440	39	2000-2005	White	HR+	I	II	Ductal	Yes	Yes	Lumpectomy	Yes	7.88493	0	7.88493	0	1	7.88493	0	1.1726	Alive
441	53	2006 or later	Black	HR+	II	III	Ductal	Yes	No	Lumpectomy	Yes	6.09041	1	6.09041	1	1	6.09041	1	0.578082	Death
442	68	2000-2005	White	HR+	III	III	Other	Yes	Yes	Mastectomy	Yes	7.59726	0	7.59726	0	1	7.59726	0	2.06575	Alive
443	48	2000-2005	Spanish	HR+	0	II	Ductal	No	Yes	Mastectomy	No	6.92055	0	6.92055	0	1	6.92055	0	2.14247	Alive
444	40	2000-2005	White	HER2+	III	II	Ductal	Yes	No	Mastectomy	No	5.85753	0	5.31781	1	1	5.31781	1	4.20548	Distant
445	48	2000-2005	Black	HR+	I	III	Ductal	Yes	No	Lumpectomy	Yes	5.88493	0	5.88493	0	1	5.88493	0	0.454795	Alive
446	46	2000-2005	Black	HR+	I	II	Other	No	Yes	Lumpectomy	Yes	5.01096	0	5.01096	0	1	5.01096	0	0.131507	Alive
447	47	1996-2000	Black	HR+	III	II	Lobular	Yes	Yes	Mastectomy	Yes	11.1699	1	9.89589	1	1	9.89589	1	1.12603	Distant->Death
448	56	2006 or later	Black	HR+	II	III	Ductal	Yes	Yes	Lumpectomy	Yes	6.34247	0	5.49863	1	1	5.49863	1	5.6	Distant
449	38	1996-2000	White	HR+	II	II	Ductal	Yes	Yes	Mastectomy	Yes	14.6164	1	7.20822	1	1	7.20822	1	7.91233	Distant->Death
450	52	2000-2005	White	HER2+	I	III	Ductal	Yes	Yes	Lumpectomy	Yes	6.24384	0	6.24384	0	1	6.24384	0	0.115068	Alive
451	40	2000-2005	White	HR+	I	II	Ductal	No	Yes	Mastectomy	No	8.4137	0	8.4137	0	1	8.4137	0	0.249315	Alive
452	70	2000-2005	White	HR+	II	III	Ductal	Yes	Yes	Lumpectomy	Yes	10.2795	0	7.68493	1	1	7.68493	1	9.31233	Distant
453	38	2000-2005	White	TNBC	III	III	Ductal	Yes	No	Mastectomy	Yes	5.65753	0	5.65753	0	1	5.65753	0	0.843836	Alive
454	59	1996-2000	White	HR+	I	II	Ductal	Yes	Yes	Mastectomy	Yes	13.6658	1	10.5945	1	1	11.8274	1	12.8986	Local->Distant->Death
455	26	Earlier than 1995	Black	HR+	I	II	Ductal	No	No	Lumpectomy	Yes	13.9534	1	8.82192	1	1	8.82192	1	8.84658	Distant->Death
456	34	1996-2000	Black	HR+	II	II	Ductal	No	Yes	Mastectomy	No	10.7342	0	10.7342	0	1	10.7342	0	0.0328767	Alive
457	41	2000-2005	White	HR+	I	II	Ductal	Yes	Yes	Lumpectomy	Yes	6.08219	0	6.08219	0	1	6.08219	0	0.158904	Alive
458	52	Earlier than 1995	Spanish	HR+	I	III	Ductal	Yes	No	Mastectomy	No	17.3808	1	8.10685	1	1	8.10685	1	8.09041	Distant->Death
459	47	Earlier than 1995	White	TNBC	I	III	Ductal	No	No	Lumpectomy	Yes	11.6795	0	9.48219	1	1	10.8575	1	10.9205	Local->Distant
460	46	2000-2005	Spanish	HR+	II	II	Mixed	Yes	Yes	Mastectomy	Yes	5.67123	0	5.67123	0	1	5.67123	0	0.531507	Alive
461	35	2000-2005	White	TNBC	I	III	Ductal	Yes	No	Lumpectomy	Yes	7.23014	0	7.21644	1	1	7.23014	0	0.553425	Local
462	50	2000-2005	Black	HER2+	I	III	Ductal	Yes	Yes	Lumpectomy	Yes	7.64932	0	7.64932	0	1	7.64932	0	1.54521	Alive
463	57	2000-2005	White	HER2+	II	III	Ductal	No	Yes	Mastectomy	No	7.19452	0	7.19452	0	1	7.19452	0	0.134247	Alive
464	63	1996-2000	White	HR+	I	I	Lobular	Yes	Yes	Mastectomy	No	7.23562	1	6.35068	1	1	6.35068	1	6.47671	Distant->Death
465	77	2000-2005	Black	HR+	I	III	Ductal	No	Yes	Lumpectomy	Yes	7.15616	1	7.15616	1	1	7.15616	1	0.205479	Death
466	49	1996-2000	White	HER2+	II	III	Ductal	No	Yes	Mastectomy	Yes	10.6603	0	10.6603	0	1	10.6603	0	0.610959	Alive
467	42	2000-2005	Spanish	HR+	III	III	Ductal	Yes	No	Mastectomy	Yes	6.75068	1	6.75068	1	1	6.75068	1	0.884932	Death
468	39	2000-2005	White	TNBC	II	III	Ductal	Yes	No	Mastectomy	No	6.00548	0	6.00548	0	1	6.00548	0	1.6	Alive
469	42	1996-2000	Black	HR+	I	III	Ductal	Yes	Yes	Lumpectomy	Yes	13.1096	0	13.1096	0	1	13.1096	0	0.769863	Alive
470	47	2000-2005	Black	HR+	III	III	Ductal	Yes	No	Mastectomy	Yes	7.34521	0	7.34521	0	1	7.34521	0	1.07671	Alive
471	54	2000-2005	Black	TNBC	II	II	Ductal	Yes	No	Lumpectomy	Yes	7.18356	0	5.29041	1	1	7.18356	0	1.10137	Local
472	54	2000-2005	Spanish	HR+	II	II	Ductal	Yes	Yes	Mastectomy	Yes	8.68493	0	8.68493	0	1	8.68493	0	7.93425	Alive
473	58	2000-2005	White	TNBC	I	III	Ductal	Yes	No	Lumpectomy	Yes	5.9863	0	5.9863	0	1	5.9863	0	0.271233	Alive
474	44	Earlier than 1995	White	HR+	I	II	Ductal	Yes	Yes	Lumpectomy	Yes	17.9945	0	14.8575	1	1	14.8575	1	14.8575	Distant
475	48	1996-2000	White	HR+	I	II	Ductal	Yes	Yes	Lumpectomy	Yes	9.57808	0	5.13973	1	1	7.97808	1	8.16438	Local->Distant
476	65	2000-2005	White	HR+	II	I	Lobular	Yes	Yes	Mastectomy	Yes	6.80822	0	6.80822	0	1	6.80822	0	0.778082	Alive
477	40	2000-2005	White	HR+	III	II	Lobular	Yes	Yes	Mastectomy	No	7.68767	0	7.68767	0	1	7.68767	0	0.468493	Alive
478	54	2000-2005	White	TNBC	III	III	Ductal	Yes	No	Mastectomy	Yes	9.33425	1	5.07123	1	1	5.07123	1	5.14247	Distant->Death
479	76	2000-2005	White	TNBC	III	I	Ductal	Yes	No	Mastectomy	Yes	7.11233	1	7.11233	1	1	7.11233	1	0.846575	Death
480	63	2000-2005	White	HER2+	II	III	Ductal	Yes	No	Lumpectomy	Yes	5.42466	0	5.42466	0	1	5.42466	0	0.575342	Alive
481	52	1996-2000	White	HR+	II	I	Ductal	Yes	Yes	Mastectomy	Yes	9.98082	0	9.98082	0	1	9.98082	0	0.213699	Alive
482	75	2000-2005	White	HR+	I	II	Ductal	No	Yes	Lumpectomy	Yes	6.83836	1	6.83836	1	1	6.83836	1	0.208219	Death
483	42	1996-2000	White	HR+	II	III	Ductal	Yes	Yes	Mastectomy	No	9.99178	0	9.19452	1	1	9.99178	0	9.30137	Local
484	28	Earlier than 1995	White	HR+	I	III	Ductal	Yes	No	Mastectomy	No	14.5836	1	8.74795	1	1	8.74795	1	8.85205	Distant->Death
485	34	1996-2000	White	HR+	I	II	Ductal	Yes	No	Mastectomy	No	8.81918	1	7.48493	1	1	7.48493	1	7.55068	Distant->Death
486	48	2000-2005	White	HR+	II	III	Ductal	Yes	Yes	Mastectomy	Yes	7.40274	1	6.63288	1	1	6.63288	1	6.69315	Distant->Death
487	60	2000-2005	White	HER2+	II	III	Ductal	Yes	Yes	Mastectomy	Yes	6.12603	0	6.12603	0	1	6.12603	0	5.88219	Alive
488	74	2000-2005	White	TNBC	I	II	Other	Yes	Yes	Mastectomy	No	6.23288	0	5.74795	1	1	5.74795	1	6.21918	Distant
489	68	1996-2000	Spanish	HR+	I	II	Ductal	No	Yes	Lumpectomy	Yes	11.263	0	11.263	0	1	11.263	0	0.227397	Alive
490	64	1996-2000	White	TNBC	I	II	Ductal	No	No	Lumpectomy	No	5.76164	0	5.16438	1	1	5.76164	0	5.41918	Local
491	53	2000-2005	Black	HR+	I	III	Ductal	No	Yes	Lumpectomy	Yes	7.7726	0	7.7726	0	1	7.7726	0	0.20274	Alive
492	52	1996-2000	White	HR+	I	III	Ductal	Yes	Yes	Lumpectomy	Yes	7.95068	0	7.95068	0	1	7.95068	0	0.547945	Alive
493	64	2000-2005	White	TNBC	I	II	Other	No	No	Lumpectomy	Yes	5.37534	0	5.37534	0	1	5.37534	0	0.40274	Alive
494	52	2006 or later	White	HR+	II	II	Ductal	Yes	Yes	Mastectomy	No	8.00548	0	7.37534	1	1	7.37534	1	7.46849	Distant
495	60	2000-2005	White	HR+	I	III	Ductal	No	Yes	Mastectomy	No	8.15342	0	8.15342	0	1	8.15342	0	1.78904	Alive
496	67	2000-2005	White	HR+	I	II	Mixed	Yes	Yes	Lumpectomy	Yes	7.43836	0	7.43836	0	1	7.43836	0	-2.26027	Alive
497	35	Earlier than 1995	Spanish	HR+	II	II	Ductal	No	No	Mastectomy	No	7.64658	0	6.1726	1	1	6.1726	1	7.59178	Distant
498	49	Earlier than 1995	White	HR+	I	II	Ductal	No	No	Lumpectomy	Yes	21.2904	0	15.8027	1	1	21.2904	0	15.9014	Local
499	41	1996-2000	White	HR+	II	I	Lobular	Yes	Yes	Mastectomy	Yes	12.6219	0	12.2575	1	1	12.2575	1	12.6219	Distant
500	44	1996-2000	White	HER2+	I	III	Ductal	Yes	No	Mastectomy	No	13.1315	1	6.31233	1	1	6.31233	1	9.73151	Distant->Death
501	40	1996-2000	White	HR+	III	III	Ductal	Yes	Yes	Mastectomy	Yes	12.8164	0	12.8164	0	1	12.8164	0	0.449315	Alive
502	83	1996-2000	White	HR+	II	II	Ductal	Yes	Yes	Lumpectomy	Yes	5.91233	1	5.91233	1	1	5.91233	1	0.742466	Death
503	43	Earlier than 1995	White	TNBC	II	III	Ductal	Yes	No	Mastectomy	No	11.6055	1	7.43288	1	1	7.66575	1	7.43562	Local->Distant->Death
504	51	Earlier than 1995	White	TNBC	I	I	Ductal	No	No	Mastectomy	No	12	1	12	1	1	12	1	6.02466	Death
505	47	2000-2005	White	HR+	I	II	Ductal	No	Yes	Lumpectomy	Yes	7.02466	0	7.02466	0	1	7.02466	0	0.673973	Alive
506	57	2000-2005	White	TNBC	I	III	Ductal	Yes	No	Mastectomy	No	8.01096	1	5.05753	1	1	5.5589	1	6.70411	Local->Distant->Death
507	35	1996-2000	White	HER2+	I	III	Ductal	Yes	Yes	Mastectomy	No	8.28493	1	5.30685	1	1	5.30685	1	5.52055	Distant->Death
508	41	2000-2005	White	HR+	I	II	Lobular	Yes	Yes	Lumpectomy	Yes	8.52877	0	8.52877	0	1	8.52877	0	5.99726	Alive
509	51	2000-2005	White	TNBC	I	III	Ductal	No	No	Mastectomy	No	6.17534	0	6.17534	0	1	6.17534	0	0.526027	Alive
510	41	2000-2005	Spanish	HR+	III	III	Ductal	Yes	Yes	Mastectomy	Yes	9.83014	1	9.83014	1	1	9.83014	1	1.01644	Death
511	41	2000-2005	Spanish	HR+	III	III	Ductal	Yes	Yes	Mastectomy	Yes	8.14795	0	8.14795	0	1	8.14795	0	0.690411	Alive
512	53	2000-2005	White	HER2+	I	I	Ductal	No	Yes	Mastectomy	No	8.43836	0	8.43836	0	1	8.43836	0	0.684932	Alive
513	55	1996-2000	White	HR+	I	II	Ductal	Yes	Yes	Mastectomy	No	12.6521	1	7.13151	1	1	7.13151	1	7.16438	Distant->Death
514	41	Earlier than 1995	White	TNBC	III	III	Ductal	Yes	No	Mastectomy	Yes	15.7233	0	9.95342	1	1	9.95342	1	11.4575	Distant
515	41	1996-2000	Spanish	TNBC	I	III	Ductal	Yes	No	Lumpectomy	Yes	9.75342	0	9.75342	0	1	9.75342	0	0.476712	Alive
516	49	1996-2000	White	HR+	I	II	Lobular	No	Yes	Mastectomy	No	5.90685	1	5.0411	1	1	5.0411	1	5.09315	Distant->Death
517	44	Earlier than 1995	White	HR+	II	III	Ductal	Yes	No	Mastectomy	No	15.2849	0	15.2849	0	1	15.2849	0	10.0795	Alive
518	28	Earlier than 1995	White	TNBC	II	III	Ductal	Yes	No	Mastectomy	No	14.126	0	14.126	0	1	14.126	0	8.13425	Alive
519	56	1996-2000	White	HR+	II	III	Ductal	Yes	No	Lumpectomy	Yes	9.05205	0	9.05205	0	1	9.05205	0	0.126027	Alive
520	76	2000-2005	Spanish	HR+	I	II	Ductal	No	Yes	Mastectomy	No	6.5726	0	6.5726	0	1	6.5726	0	0.589041	Alive
521	55	2000-2005	White	TNBC	I	III	Ductal	No	No	Lumpectomy	Yes	6.04658	0	5.15068	1	1	5.15068	1	5.43562	Distant
522	48	2000-2005	Black	HER2+	II	III	Ductal	Yes	No	Mastectomy	Yes	6.25479	0	6.25479	0	1	6.25479	0	1.01918	Alive
523	57	Earlier than 1995	Spanish	HR+	II	II	Ductal	Yes	Yes	Mastectomy	No	5.10137	0	5.10137	0	1	5.10137	0	1.59452	Alive
524	35	2000-2005	White	HER2+	II	II	Ductal	Yes	No	Mastectomy	Yes	5.21096	0	5.21096	0	1	5.21096	0	4.06849	Alive
525	53	1996-2000	Black	HR+	II	III	Ductal	Yes	No	Mastectomy	Yes	5.47671	1	5.47671	1	1	5.47671	1	0.613699	Death
526	51	Earlier than 1995	White	HER2+	I	I	Ductal	Yes	Yes	Mastectomy	No	19.2932	0	14.6795	1	1	14.6795	1	14.7644	Distant
527	62	Earlier than 1995	White	HR+	I	II	Other	No	Yes	Lumpectomy	Yes	13.6137	0	8.56712	1	1	13.6137	0	2.03288	Local
528	57	1996-2000	White	HER2+	II	III	Ductal	Yes	Yes	Mastectomy	No	11.5973	1	5.31507	1	1	5.31507	1	6.4411	Distant->Death
529	48	2000-2005	Black	HR+	I	II	Ductal	Yes	Yes	Lumpectomy	Yes	5.06575	0	5.06575	0	1	5.06575	0	1.28493	Alive
530	52	2000-2005	White	HER2+	II	III	Other	Yes	No	Lumpectomy	Yes	5.95616	0	5.95616	0	1	5.95616	0	0.109589	Alive
531	72	1996-2000	White	HR+	I	II	Ductal	No	Yes	Lumpectomy	Yes	9.66027	0	9.66027	0	1	9.66027	0	0.136986	Alive
532	46	Earlier than 1995	White	HR+	II	III	Ductal	Yes	Yes	Mastectomy	No	5.59178	0	5.59178	0	1	5.59178	0	4.62192	Alive
533	29	Earlier than 1995	Spanish	TNBC	0	III	Ductal	Yes	No	Mastectomy	Yes	6.09041	0	5.23014	1	1	5.23014	1	4.81096	Distant
534	53	1996-2000	Spanish	HR+	II	II	Ductal	Yes	No	Mastectomy	Yes	13.1342	1	10.4575	1	1	10.4575	1	0.786301	Distant->Death
535	61	2000-2005	Spanish	HR+	I	II	Other	No	No	Lumpectomy	Yes	6.43288	0	6.43288	0	1	6.43288	0	0.208219	Alive
536	58	Earlier than 1995	White	TNBC	II	II	Ductal	Yes	No	Lumpectomy	Yes	16.7808	1	16.7808	1	1	16.7808	1	8.36712	Death
537	61	1996-2000	White	HR+	I	II	Ductal	No	No	Lumpectomy	Yes	13.0658	0	13.0658	0	1	13.0658	0	0.115068	Alive
538	55	Earlier than 1995	White	HR+	II	II	Ductal	Yes	Yes	Mastectomy	No	8.2274	1	6.44932	1	1	6.44932	1	6.59726	Distant->Death
539	42	2000-2005	White	TNBC	II	III	Ductal	Yes	No	Lumpectomy	Yes	5.29315	0	5.29315	0	1	5.29315	0	0.0493151	Alive
540	39	2000-2005	White	HR+	II	II	Ductal	Yes	Yes	Mastectomy	No	8.95068	0	8.95068	0	1	8.95068	0	0.0739726	Alive
541	40	1996-2000	White	HR+	II	II	Ductal	Yes	Yes	Lumpectomy	Yes	7.50137	0	7.50137	0	1	7.50137	0	0.838356	Alive
542	64	1996-2000	White	HR+	I	II	Ductal	No	Yes	Lumpectomy	No	11.5178	0	11.5178	0	1	11.5178	0	0.0958904	Alive
543	62	2000-2005	Black	HR+	I	II	Ductal	Yes	No	Mastectomy	No	8.99178	1	8.99178	1	1	8.99178	1	0.635616	Death
544	69	2000-2005	White	TNBC	II	III	Ductal	Yes	No	Lumpectomy	Yes	7.15616	0	7.15616	0	1	7.15616	0	1.02192	Alive
545	48	2000-2005	White	HR+	I	I	Ductal	No	No	Lumpectomy	Yes	7.21644	0	7.21644	0	1	7.21644	0	0.10137	Alive
546	54	2000-2005	White	HR+	I	II	Ductal	No	Yes	Lumpectomy	Yes	7.93973	0	7.93973	0	1	7.93973	0	0.0684932	Alive
547	44	1996-2000	Spanish	TNBC	I	III	Ductal	No	No	Lumpectomy	Yes	9.49589	0	9.49589	0	1	9.49589	0	0.090411	Alive
548	78	2000-2005	Black	HR+	I	III	Ductal	No	Yes	Lumpectomy	Yes	9.23836	1	9.23836	1	1	9.23836	1	1.32055	Death
549	57	Earlier than 1995	White	HR+	II	II	Lobular	No	Yes	Mastectomy	Yes	19.2822	1	16.7534	1	1	16.7534	1	16.9041	Distant->Death
550	40	1996-2000	White	TNBC	I	II	Ductal	No	No	Mastectomy	No	5.33151	0	5.33151	0	1	5.33151	0	0.145205	Alive
551	53	1996-2000	White	HR+	I	II	Ductal	No	Yes	Lumpectomy	Yes	12.3096	0	12.3096	0	1	12.3096	0	0.0493151	Alive
552	45	2006 or later	White	HR+	I	II	Ductal	No	Yes	Mastectomy	No	5.26575	0	5.26575	0	1	5.26575	0	4.67123	Alive
553	44	2000-2005	Black	TNBC	II	III	Ductal	Yes	No	Lumpectomy	Yes	8.15068	1	7.68219	1	1	8.15068	1	0.734247	Local->Death
554	58	2000-2005	Black	HR+	I	II	Ductal	No	Yes	Lumpectomy	Yes	5.23836	0	5.23836	0	1	5.23836	0	0.457534	Alive
555	53	1996-2000	White	HR+	I	II	Ductal	Yes	Yes	Mastectomy	No	11.8521	0	11.8521	0	1	11.8521	0	0.824658	Alive
556	59	1996-2000	Spanish	HR+	II	III	Ductal	Yes	Yes	Mastectomy	Yes	9.40822	1	5.1863	1	1	5.1863	1	5.20548	Distant->Death
557	50	2000-2005	Black	HR+	II	III	Other	Yes	Yes	Mastectomy	Yes	7.12877	0	7.12877	0	1	7.12877	0	0.534247	Alive
558	46	2000-2005	Other	HR+	II	II	Mixed	Yes	Yes	Mastectomy	Yes	11.3507	0	11.3507	0	0	11.3507	0	0.0356164	Alive
559	60	2006 or later	White	HR+	II	III	Lobular	Yes	Yes	Mastectomy	No	5.61918	0	5.61918	0	0	5.61918	0	0.112329	Alive
560	48	2000-2005	Spanish	HER2+	II	II	Ductal	Yes	Yes	Lumpectomy	Yes	7.93973	0	7.93973	0	0	7.93973	0	0.0657534	Alive
561	38	1996-2000	White	HR+	II	II	Mixed	Yes	Yes	Lumpectomy	Yes	11.2575	0	11.2575	0	0	11.2575	0	0.312329	Alive
562	48	2000-2005	Spanish	HR+	II	III	Ductal	Yes	Yes	Mastectomy	Yes	11.2658	0	11.2658	0	0	11.2658	0	0.0986301	Alive
563	65	2000-2005	White	TNBC	I	III	Ductal	Yes	No	Lumpectomy	Yes	6.34795	0	6.34795	0	0	6.34795	0	0.0684932	Alive
564	43	2000-2005	White	HR+	I	II	Ductal	No	Yes	Mastectomy	No	9.44658	0	9.44658	0	0	9.44658	0	0.164384	Alive
565	40	2000-2005	Spanish	HR+	I	II	Ductal	No	Yes	Lumpectomy	No	6.94247	0	6.94247	0	0	6.94247	0	0.0821918	Alive
566	56	2000-2005	White	HR+	I	II	Lobular	No	Yes	Lumpectomy	Yes	10.6164	0	10.6164	0	0	10.6164	0	0.117808	Alive
567	54	2006 or later	Black	TNBC	II	III	Ductal	Yes	No	Lumpectomy	Yes	5.73151	0	5.73151	0	0	5.73151	0	0.0986301	Alive
568	48	2000-2005	Black	HR+	III	III	Ductal	Yes	Yes	Mastectomy	Yes	7.75616	0	7.75616	0	0	7.75616	0	0.0657534	Alive
569	45	2006 or later	White	HR+	I	I	Lobular	Yes	Yes	Mastectomy	No	6.63836	0	6.63836	0	0	6.63836	0	0.0931507	Alive
570	64	1996-2000	White	HR+	II	II	Ductal	No	Yes	Mastectomy	No	11.8795	0	11.8795	0	0	11.8795	0	0	Alive
571	58	2006 or later	Black	HR+	III	II	Ductal	Yes	Yes	Mastectomy	Yes	5.35068	0	5.35068	0	0	5.35068	0	0.169863	Alive
572	49	2000-2005	White	HR+	0	III	Ductal	Yes	Yes	Mastectomy	No	8.14247	0	8.14247	0	0	8.14247	0	0.128767	Alive
573	42	2006 or later	White	HR+	I	II	Ductal	Yes	Yes	Mastectomy	No	6.34247	0	6.34247	0	0	6.34247	0	0.0849315	Alive
574	40	2000-2005	Spanish	HR+	II	III	Ductal	Yes	Yes	Mastectomy	Yes	6.01096	0	6.01096	0	0	6.01096	0	0.0356164	Alive
575	58	2000-2005	White	HR+	I	II	Ductal	No	No	Mastectomy	No	8.45205	0	8.45205	0	0	8.45205	0	0.0493151	Alive
576	45	2000-2005	Spanish	HR+	I	II	Mixed	Yes	Yes	Mastectomy	Yes	8.45205	0	8.45205	0	0	8.45205	0	0.0164384	Alive
577	76	1996-2000	White	HR+	I	II	Ductal	No	Yes	Lumpectomy	Yes	8.5589	1	8.5589	1	0	8.5589	1	0.0164384	Death
578	47	2000-2005	Black	HER2+	II	II	Mixed	Yes	Yes	Mastectomy	Yes	7.34795	0	7.34795	0	0	7.34795	0	0.0630137	Alive
579	51	1996-2000	Black	TNBC	II	III	Ductal	Yes	No	Lumpectomy	Yes	9.78904	0	9.78904	0	0	9.78904	0	0	Alive
580	43	1996-2000	White	TNBC	II	III	Ductal	Yes	No	Mastectomy	Yes	12.1507	0	12.1507	0	0	12.1507	0	0.0876712	Alive
581	71	2000-2005	White	HR+	I	III	Ductal	Yes	Yes	Lumpectomy	Yes	10.0795	0	10.0795	0	0	10.0795	0	0.126027	Alive
582	47	1996-2000	White	HER2+	I	II	Ductal	Yes	Yes	Lumpectomy	Yes	10.937	0	10.937	0	0	10.937	0	0.136986	Alive
583	61	2000-2005	White	HR+	II	I	Ductal	Yes	Yes	Lumpectomy	Yes	7.76164	0	7.76164	0	0	7.76164	0	0.060274	Alive
584	50	2000-2005	White	HER2+	II	III	Ductal	Yes	No	Mastectomy	Yes	7	0	5.92603	1	0	5.92603	1	0.0410959	Distant
585	51	1996-2000	White	HR+	II	II	Mixed	Yes	Yes	Lumpectomy	Yes	10.9068	0	10.9068	0	0	10.9068	0	0.0410959	Alive
586	64	2006 or later	White	TNBC	II	III	Ductal	Yes	No	Mastectomy	No	5.44658	0	5.44658	0	0	5.44658	0	0.0547945	Alive
587	38	2000-2005	Spanish	HR+	I	II	Ductal	Yes	Yes	Mastectomy	No	9.5863	0	9.5863	0	0	9.5863	0	0.0876712	Alive
588	62	2006 or later	Spanish	TNBC	II	II	Ductal	Yes	No	Lumpectomy	Yes	5.39726	0	5.39726	0	0	5.39726	0	0.0246575	Alive
589	46	1996-2000	White	HR+	I	II	Ductal	Yes	Yes	Mastectomy	No	13.5452	0	13.5452	0	0	13.5452	0	0.0383562	Alive
590	48	2000-2005	White	HR+	II	II	Ductal	Yes	Yes	Lumpectomy	Yes	8.20822	0	8.20822	0	0	8.20822	0	0.10137	Alive
591	78	2000-2005	White	HR+	I	II	Ductal	No	Yes	Lumpectomy	Yes	6.67671	0	6.67671	0	0	6.67671	0	0.0575342	Alive
592	77	1996-2000	White	HER2+	I	II	Ductal	No	No	Lumpectomy	Yes	6.61918	0	6.61918	0	0	6.61918	0	0.0383562	Alive
593	50	1996-2000	White	HR+	II	II	Ductal	Yes	Yes	Mastectomy	No	12.9315	0	12.9315	0	0	12.9315	0	0.0575342	Alive
594	49	2000-2005	White	HR+	I	II	Ductal	No	No	Mastectomy	No	9.93425	0	9.93425	0	0	9.93425	0	0.123288	Alive
595	68	2000-2005	White	HR+	I	III	Ductal	No	Yes	Mastectomy	No	11.0685	0	11.0685	0	0	11.0685	0	0.0739726	Alive
596	40	2006 or later	White	HR+	I	III	Ductal	Yes	Yes	Lumpectomy	Yes	5.16712	0	5.16712	0	0	5.16712	0	0.216438	Alive
597	67	2000-2005	White	TNBC	II	III	Ductal	Yes	No	Mastectomy	No	7.27945	0	7.27945	0	0	7.27945	0	0.112329	Alive
598	46	2000-2005	White	HER2+	I	III	Ductal	Yes	No	Lumpectomy	Yes	7.39726	0	7.39726	0	0	7.39726	0	0.0684932	Alive
599	55	2000-2005	White	TNBC	II	III	Ductal	Yes	No	Lumpectomy	Yes	7.30959	0	7.30959	0	0	7.30959	0	0.0520548	Alive
600	33	1996-2000	Black	TNBC	I	III	Ductal	No	No	Lumpectomy	Yes	13.8438	0	13.8438	0	0	13.8438	0	0.0356164	Alive
601	56	2000-2005	White	HR+	0	III	Ductal	No	Yes	Lumpectomy	Yes	7.23014	0	7.23014	0	0	7.23014	0	0.0410959	Alive
602	50	1996-2000	White	TNBC	I	III	Ductal	Yes	No	Lumpectomy	Yes	13.6767	0	13.6767	0	0	13.6767	0	0.0767123	Alive
603	40	2006 or later	White	TNBC	III	III	Ductal	Yes	No	Mastectomy	Yes	6.17808	0	6.17808	0	0	6.17808	0	0.0575342	Alive
604	65	2000-2005	White	TNBC	I	III	Ductal	No	No	Lumpectomy	Yes	7.40822	0	7.40822	0	0	7.40822	0	0.0986301	Alive
605	65	2000-2005	Spanish	TNBC	I	III	Ductal	Yes	No	Mastectomy	No	6.73973	0	6.73973	0	0	6.73973	0	0.0219178	Alive
606	40	1996-2000	White	TNBC	I	III	Ductal	Yes	No	Mastectomy	No	14.3096	0	14.3096	0	0	14.3096	0	0.060274	Alive
607	40	2000-2005	White	HR+	I	II	Ductal	Yes	Yes	Mastectomy	No	8.46027	0	8.46027	0	0	8.46027	0	0.0794521	Alive
608	64	2000-2005	White	TNBC	I	III	Ductal	Yes	No	Lumpectomy	Yes	8.55616	0	8.55616	0	0	8.55616	0	0.0767123	Alive
609	49	2006 or later	Black	HER2+	II	III	Ductal	Yes	No	Lumpectomy	Yes	5.59726	0	5.59726	0	0	5.59726	0	0.0876712	Alive
610	39	2000-2005	White	HR+	II	III	Ductal	Yes	Yes	Lumpectomy	Yes	6.93151	0	6.93151	0	0	6.93151	0	0.0328767	Alive
611	70	2000-2005	White	HR+	I	II	Ductal	No	Yes	Lumpectomy	Yes	5.77808	0	5.77808	0	0	5.77808	0	0.115068	Alive
612	53	2000-2005	White	TNBC	I	II	Ductal	Yes	No	Lumpectomy	Yes	7.51507	0	7.51507	0	0	7.51507	0	0.0328767	Alive
613	82	1996-2000	White	HR+	III	III	Ductal	No	Yes	Mastectomy	No	5.13699	1	5.13699	1	0	5.13699	1	0.320548	Death
614	66	2006 or later	White	HR+	I	I	Ductal	No	Yes	Lumpectomy	Yes	5.50411	0	5.50411	0	0	5.50411	0	0.0465753	Alive
615	57	2000-2005	White	HR+	II	I	Lobular	Yes	Yes	Mastectomy	Yes	8.53151	0	8.53151	0	0	8.53151	0	0.0328767	Alive
616	55	2006 or later	White	HR+	II	II	Ductal	Yes	Yes	Lumpectomy	Yes	6.01918	0	6.01918	0	0	6.01918	0	0.0328767	Alive
617	35	2000-2005	White	HR+	III	III	Mixed	Yes	Yes	Mastectomy	Yes	10.9233	1	9.24384	1	0	9.24384	1	0.432877	Distant->Death
618	47	1996-2000	White	TNBC	II	III	Ductal	Yes	Yes	Lumpectomy	Yes	12.4575	0	12.4575	0	0	12.4575	0	0.169863	Alive
619	45	2000-2005	White	HER2+	I	III	Ductal	Yes	No	Lumpectomy	Yes	8.35342	0	8.35342	0	0	8.35342	0	0.060274	Alive
620	66	2006 or later	White	HR+	I	I	Ductal	No	No	Lumpectomy	Yes	5.03014	0	5.03014	0	0	5.03014	0	0.0410959	Alive
621	49	2000-2005	White	TNBC	I	III	Ductal	No	No	Lumpectomy	Yes	8.55616	0	8.55616	0	0	8.55616	0	0.0219178	Alive
622	71	2006 or later	White	HR+	I	II	Ductal	No	Yes	Mastectomy	Yes	5.92329	0	5.92329	0	0	5.92329	0	0.0493151	Alive
623	54	2006 or later	Black	TNBC	I	III	Ductal	Yes	No	Lumpectomy	Yes	5.11507	0	5.11507	0	0	5.11507	0	0.0986301	Alive
624	73	2006 or later	White	HR+	II	I	Ductal	Yes	Yes	Lumpectomy	Yes	6.66575	0	6.66575	0	0	6.66575	0	0.0493151	Alive
625	41	1996-2000	White	HER2+	III	III	Ductal	Yes	Yes	Mastectomy	Yes	8.80822	0	8.80822	0	0	8.80822	0	0.0410959	Alive
626	43	2000-2005	Other	HR+	I	III	Ductal	No	Yes	Mastectomy	No	11.1973	0	11.1973	0	0	11.1973	0	0.0547945	Alive
627	67	1996-2000	White	HR+	I	II	Ductal	No	No	Lumpectomy	Yes	6.36986	1	6.36986	1	0	6.36986	1	0.0575342	Death
628	46	2006 or later	Spanish	HR+	II	III	Ductal	Yes	Yes	Mastectomy	No	6.53699	0	6.53699	0	0	6.53699	0	0.0876712	Alive
629	44	1996-2000	White	HR+	I	III	Ductal	Yes	No	Mastectomy	No	9.71781	0	5.07397	1	0	5.07397	1	0.0575342	Distant
630	42	2006 or later	Spanish	HER2+	II	III	Ductal	Yes	No	Mastectomy	No	6.47397	0	6.47397	0	0	6.47397	0	0.120548	Alive
631	47	2000-2005	White	HR+	II	II	Lobular	Yes	Yes	Mastectomy	No	6.90137	0	6.90137	0	0	6.90137	0	0.0958904	Alive
632	63	1996-2000	White	HR+	I	II	Ductal	No	Yes	Mastectomy	No	12.4932	0	12.4932	0	0	12.4932	0	0.0794521	Alive
633	46	2000-2005	White	TNBC	I	III	Ductal	No	No	Lumpectomy	Yes	7.0137	0	7.0137	0	0	7.0137	0	0.0410959	Alive
634	62	2006 or later	Black	TNBC	II	III	Ductal	Yes	No	Lumpectomy	Yes	7.19726	0	7.19726	0	0	7.19726	0	0.0767123	Alive
635	52	2000-2005	Spanish	TNBC	II	III	Ductal	Yes	No	Lumpectomy	Yes	7.16986	0	7.16986	0	0	7.16986	0	0.0547945	Alive
636	46	2006 or later	White	HR+	I	II	Ductal	No	Yes	Mastectomy	No	6.12877	0	6.12877	0	0	6.12877	0	0.131507	Alive
637	43	1996-2000	White	HER2+	II	III	Ductal	Yes	Yes	Mastectomy	No	12.5589	0	12.5589	0	0	12.5589	0	0.030137	Alive
638	75	2000-2005	Spanish	HR+	II	III	Other	No	Yes	Mastectomy	No	7.16438	1	7.16438	1	0	7.16438	1	0.060274	Death
639	50	2000-2005	White	HER2+	II	III	Ductal	Yes	Yes	Mastectomy	Yes	10.4521	0	10.4521	0	0	10.4521	0	0.131507	Alive
640	48	1996-2000	White	HR+	I	III	Ductal	Yes	No	Lumpectomy	Yes	14.3918	0	14.3918	0	0	14.3918	0	0.00547945	Alive
641	48	2000-2005	Spanish	HR+	I	II	Ductal	Yes	Yes	Lumpectomy	Yes	6.61644	0	6.61644	0	0	6.61644	0	0.117808	Alive
642	70	2000-2005	White	HR+	II	II	Mixed	Yes	No	Mastectomy	Yes	11.7836	1	11.7836	1	0	11.7836	1	0.126027	Death
643	35	2006 or later	White	HER2+	0	III	Ductal	Yes	No	Mastectomy	No	6.57808	0	6.57808	0	0	6.57808	0	0.0630137	Alive
644	62	2000-2005	White	HR+	II	I	Lobular	Yes	Yes	Mastectomy	Yes	7.06849	0	7.06849	0	0	7.06849	0	0.00273973	Alive
645	57	1996-2000	Spanish	HER2+	II	III	Ductal	Yes	Yes	Lumpectomy	Yes	11.8055	0	11.8055	0	0	11.8055	0	0.0164384	Alive
646	54	2000-2005	White	HR+	I	II	Ductal	No	Yes	Mastectomy	No	9.16712	1	9.16712	1	0	9.16712	1	0.263014	Death
647	51	2006 or later	Spanish	HR+	I	I	Other	No	Yes	Lumpectomy	Yes	6.46301	0	6.46301	0	0	6.46301	0	0.0520548	Alive
648	56	2000-2005	White	HR+	I	III	Ductal	No	Yes	Lumpectomy	Yes	12.0548	0	12.0548	0	0	12.0548	0	0.0575342	Alive
649	55	2006 or later	White	HR+	I	II	Lobular	Yes	Yes	Mastectomy	Yes	6.3589	0	6.3589	0	0	6.3589	0	0.126027	Alive
650	56	1996-2000	Spanish	TNBC	III	III	Ductal	Yes	No	Mastectomy	Yes	11.5233	1	6.67397	1	0	6.67397	1	0.172603	Distant->Death
651	42	2000-2005	White	HR+	I	II	Ductal	No	Yes	Lumpectomy	Yes	8.49863	0	8.49863	0	0	8.49863	0	0.0547945	Alive
652	66	2000-2005	White	HR+	II	III	Ductal	Yes	Yes	Mastectomy	Yes	10.611	1	10.4329	1	0	10.4329	1	0.128767	Distant->Death
653	55	2006 or later	White	HER2+	I	III	Ductal	Yes	Yes	Lumpectomy	Yes	5.7863	0	5.7863	0	0	5.7863	0	0.090411	Alive
654	42	2006 or later	White	HR+	III	III	Ductal	Yes	Yes	Mastectomy	Yes	6.25479	0	6.25479	0	0	6.25479	0	0.060274	Alive
655	47	2000-2005	White	HER2+	I	II	Ductal	Yes	Yes	Lumpectomy	Yes	7.1726	0	7.1726	0	0	7.1726	0	0.0739726	Alive
656	32	2000-2005	Spanish	TNBC	I	III	Ductal	Yes	No	Lumpectomy	Yes	7.16438	0	7.16438	0	0	7.16438	0	0.0684932	Alive
657	38	2000-2005	White	HER2+	III	II	Ductal	Yes	Yes	Mastectomy	Yes	11.1123	0	11.1123	0	0	11.1123	0	0.0794521	Alive
658	35	2000-2005	White	HR+	I	II	Ductal	Yes	Yes	Mastectomy	No	11.0548	0	11.0548	0	0	11.0548	0	0.0383562	Alive
659	60	2006 or later	White	HR+	I	II	Ductal	No	Yes	Lumpectomy	Yes	5.77534	0	5.77534	0	0	5.77534	0	0.0383562	Alive
660	55	2000-2005	White	HER2+	II	III	Ductal	Yes	No	Lumpectomy	Yes	7.16712	0	7.16712	0	0	7.16712	0	0	Alive
661	79	2006 or later	White	HR+	I	I	Ductal	No	No	Mastectomy	No	5.10411	0	5.10411	0	0	5.10411	0	0.131507	Alive
662	54	2000-2005	Black	HER2+	II	III	Ductal	Yes	No	Lumpectomy	Yes	5.46301	0	5.46301	0	0	5.46301	0	0.0520548	Alive
663	42	2000-2005	Spanish	TNBC	II	III	Ductal	Yes	No	Mastectomy	No	10.0658	0	10.0658	0	0	10.0658	0	0.0739726	Alive
664	54	2000-2005	Black	TNBC	III	II	Lobular	Yes	No	Lumpectomy	Yes	11.0849	0	11.0849	0	0	11.0849	0	0.106849	Alive
665	46	2000-2005	Other	HR+	I	II	Ductal	No	Yes	Lumpectomy	Yes	8.9589	0	8.9589	0	0	8.9589	0	0.090411	Alive
666	67	2006 or later	White	TNBC	I	III	Ductal	Yes	No	Lumpectomy	Yes	6.60822	0	6.60822	0	0	6.60822	0	0.0328767	Alive
667	55	2000-2005	White	TNBC	I	III	Ductal	No	No	Lumpectomy	Yes	8.15068	0	8.15068	0	0	8.15068	0	0.0410959	Alive
668	48	2000-2005	White	HER2+	II	II	Ductal	Yes	No	Mastectomy	No	10.6877	1	5.26027	1	0	5.26027	1	0.0849315	Distant->Death
669	50	2000-2005	White	HER2+	II	III	Lobular	Yes	Yes	Mastectomy	No	8.39178	0	8.39178	0	0	8.39178	0	0.180822	Alive
670	40	2006 or later	White	HR+	II	III	Lobular	Yes	Yes	Mastectomy	No	5.42466	0	5.42466	0	0	5.42466	0	0.153425	Alive
671	49	2006 or later	White	HR+	I	II	Ductal	Yes	Yes	Lumpectomy	Yes	6.2137	0	6.2137	0	0	6.2137	0	0.0712329	Alive
672	44	2006 or later	Spanish	HR+	II	III	Ductal	Yes	Yes	Mastectomy	No	5.61644	0	5.61644	0	0	5.61644	0	0.131507	Alive
673	49	2006 or later	White	TNBC	II	III	Ductal	Yes	No	Lumpectomy	Yes	6.31233	0	6.31233	0	0	6.31233	0	0.0739726	Alive
674	49	2000-2005	White	HR+	II	II	Mixed	Yes	Yes	Lumpectomy	Yes	6.93151	0	6.93151	0	0	6.93151	0	0.060274	Alive
675	35	2000-2005	White	HER2+	II	III	Ductal	Yes	Yes	Mastectomy	Yes	7.53699	0	7.53699	0	0	7.53699	0	0.0219178	Alive
676	42	1996-2000	White	TNBC	I	II	Ductal	No	No	Lumpectomy	Yes	13.9616	0	13.9616	0	0	13.9616	0	0.0219178	Alive
677	52	2006 or later	White	TNBC	I	III	Other	Yes	No	Lumpectomy	Yes	5.35342	0	5.35342	0	0	5.35342	0	0.0438356	Alive
678	54	1996-2000	Spanish	HR+	II	I	Ductal	No	Yes	Lumpectomy	Yes	15.1945	0	15.1945	0	0	15.1945	0	0	Alive
679	38	2006 or later	White	HER2+	III	III	Ductal	Yes	Yes	Mastectomy	Yes	5.81096	0	5.81096	0	0	5.81096	0	0.345205	Alive
680	50	2000-2005	White	HR+	II	II	Ductal	Yes	Yes	Mastectomy	No	7.0411	0	7.0411	0	0	7.0411	0	0	Alive
681	80	2000-2005	White	HR+	I	II	Ductal	No	No	Lumpectomy	Yes	7.43014	0	7.43014	0	0	7.43014	0	0.0410959	Alive
682	58	2000-2005	Other	HR+	I	I	Ductal	No	No	Lumpectomy	Yes	7.93699	0	7.93699	0	0	7.93699	0	0.134247	Alive
683	46	1996-2000	White	TNBC	I	III	Ductal	Yes	No	Mastectomy	No	13.8466	0	13.8466	0	0	13.8466	0	0.0794521	Alive
684	78	2000-2005	White	HR+	II	I	Mixed	No	Yes	Mastectomy	No	5.8137	0	5.8137	0	0	5.8137	0	0.0520548	Alive
685	42	2000-2005	White	HR+	I	III	Mixed	No	Yes	Lumpectomy	Yes	11.6575	0	8.10685	1	0	11.6575	0	0.167123	Local
686	29	2000-2005	White	HR+	III	III	Ductal	Yes	Yes	Lumpectomy	Yes	6.29589	0	6.29589	0	0	6.29589	0	0.060274	Alive
687	51	2000-2005	White	TNBC	II	III	Ductal	Yes	No	Lumpectomy	Yes	6.19178	0	6.19178	0	0	6.19178	0	0.0547945	Alive
688	61	2000-2005	White	TNBC	I	III	Lobular	Yes	No	Lumpectomy	Yes	6.68767	0	6.68767	0	0	6.68767	0	0.0328767	Alive
689	71	1996-2000	White	HR+	II	III	Ductal	Yes	Yes	Mastectomy	No	14.8849	0	14.8849	0	0	14.8849	0	0.0356164	Alive
690	37	2000-2005	Other	HR+	I	II	Ductal	Yes	Yes	Lumpectomy	Yes	8.36986	0	8.36986	0	0	8.36986	0	0.147945	Alive
691	54	1996-2000	White	HR+	I	I	Other	Yes	Yes	Lumpectomy	Yes	11.8986	0	11.8986	0	0	11.8986	0	0.120548	Alive
692	35	2000-2005	White	HER2+	III	III	Ductal	Yes	No	Mastectomy	No	6.9589	0	6.9589	0	0	6.9589	0	0.339726	Alive
693	48	2000-2005	White	HR+	II	II	Ductal	Yes	Yes	Lumpectomy	Yes	10.5288	0	10.5288	0	0	10.5288	0	0.0876712	Alive
694	57	2006 or later	White	HR+	I	II	Ductal	Yes	Yes	Lumpectomy	Yes	6.23562	0	6.23562	0	0	6.23562	0	0.0931507	Alive
695	50	1996-2000	White	HR+	I	III	Ductal	No	Yes	Lumpectomy	Yes	6.35068	1	6.35068	1	0	6.35068	1	0.0328767	Death
696	72	2000-2005	White	HR+	I	II	Ductal	No	Yes	Lumpectomy	Yes	10.1123	1	10.1123	1	0	10.1123	1	0	Death
697	52	2000-2005	Spanish	HER2+	I	III	Ductal	Yes	No	Mastectomy	No	8.44658	0	8.44658	0	0	8.44658	0	0.0821918	Alive
698	40	2006 or later	White	TNBC	II	III	Ductal	Yes	No	Lumpectomy	Yes	6.19726	0	6.19726	0	0	6.19726	0	0.0931507	Alive
699	55	1996-2000	White	HR+	I	II	Mixed	No	Yes	Lumpectomy	Yes	12.4055	0	12.4055	0	0	12.4055	0	0.0931507	Alive
700	47	2000-2005	Black	HR+	I	II	Ductal	Yes	Yes	Mastectomy	Yes	10.9781	0	10.9781	0	0	10.9781	0	0.482192	Alive
701	29	2000-2005	White	HR+	I	II	Ductal	Yes	Yes	Mastectomy	No	9.39726	0	9.39726	0	0	9.39726	0	0.0246575	Alive
702	66	2000-2005	White	HR+	I	II	Other	No	Yes	Lumpectomy	Yes	10.2219	0	10.2219	0	0	10.2219	0	0.0849315	Alive
703	50	2000-2005	White	TNBC	I	III	Ductal	Yes	No	Lumpectomy	Yes	8.6274	0	8.6274	0	0	8.6274	0	0.106849	Alive
704	51	2000-2005	White	TNBC	II	III	Ductal	Yes	No	Lumpectomy	Yes	7.52055	0	7.52055	0	0	7.52055	0	0.0246575	Alive
705	42	2000-2005	White	HR+	I	II	Ductal	Yes	Yes	Lumpectomy	Yes	10.5041	0	10.5041	0	0	10.5041	0	0.0493151	Alive
706	67	2000-2005	White	HR+	II	II	Ductal	Yes	Yes	Mastectomy	No	6.88493	1	6.88493	1	0	6.88493	1	0.0849315	Death
707	30	1996-2000	Spanish	HER2+	I	III	Ductal	Yes	Yes	Mastectomy	Yes	12.6	0	12.6	0	0	12.6	0	0.0164384	Alive
708	46	2000-2005	White	HR+	I	III	Lobular	Yes	Yes	Mastectomy	No	7.39726	0	7.39726	0	0	7.39726	0	0.0657534	Alive
709	60	1996-2000	White	HR+	I	I	Other	No	Yes	Lumpectomy	Yes	11.1699	0	11.1699	0	0	11.1699	0	0.0739726	Alive
710	39	2000-2005	Spanish	HR+	II	III	Ductal	Yes	Yes	Lumpectomy	No	7.35342	0	7.35342	0	0	7.35342	0	0.0712329	Alive
711	69	1996-2000	White	HR+	I	II	Other	No	Yes	Lumpectomy	Yes	13.9644	0	13.9644	0	0	13.9644	0	0.0739726	Alive
712	54	2000-2005	White	HR+	III	III	Ductal	Yes	Yes	Lumpectomy	Yes	6.69315	0	6.69315	0	0	6.69315	0	0.115068	Alive
713	63	2000-2005	Other	HR+	I	II	Ductal	Yes	Yes	Mastectomy	No	7.30685	0	7.30685	0	0	7.30685	0	0.0630137	Alive
714	63	2000-2005	White	TNBC	I	III	Other	No	No	Lumpectomy	No	6.26575	0	6.26575	0	0	6.26575	0	0.0767123	Alive
715	47	1996-2000	White	HR+	II	II	Lobular	Yes	Yes	Mastectomy	Yes	14.6027	0	14.6027	0	0	14.6027	0	0.0493151	Alive
716	67	2006 or later	White	HR+	II	II	Lobular	Yes	Yes	Mastectomy	Yes	5.65479	0	5.08219	1	0	5.08219	1	0.150685	Distant
717	53	2006 or later	Black	TNBC	II	III	Ductal	Yes	No	Lumpectomy	Yes	7.39726	0	7.39726	0	0	7.39726	0	0.0931507	Alive
718	72	2000-2005	White	HR+	II	III	Ductal	Yes	Yes	Lumpectomy	Yes	7.51233	0	7.51233	0	0	7.51233	0	0.0136986	Alive
719	57	2000-2005	White	HR+	I	II	Ductal	Yes	Yes	Lumpectomy	Yes	7.33973	0	7.33973	0	0	7.33973	0	0.128767	Alive
720	58	2000-2005	White	HR+	I	III	Ductal	No	No	Mastectomy	No	6.38356	0	6.38356	0	0	6.38356	0	0.0547945	Alive
721	58	1996-2000	White	HR+	I	II	Other	Yes	Yes	Mastectomy	No	12.3863	0	12.3863	0	0	12.3863	0	0.0739726	Alive
722	41	2000-2005	Spanish	HER2+	I	III	Ductal	Yes	Yes	Mastectomy	No	5.8274	0	5.8274	0	0	5.8274	0	0.0219178	Alive
723	56	2000-2005	White	HER2+	I	II	Ductal	Yes	Yes	Lumpectomy	Yes	6.08493	0	6.08493	0	0	6.08493	0	0.0438356	Alive
724	39	2000-2005	White	HR+	I	II	Other	Yes	No	Mastectomy	No	6.88493	0	6.88493	0	0	6.88493	0	0.131507	Alive
725	36	1996-2000	White	HR+	II	III	Ductal	Yes	No	Lumpectomy	Yes	9.32603	0	9.32603	0	0	9.32603	0	0.0684932	Alive
726	83	2000-2005	White	HR+	I	II	Lobular	No	Yes	Lumpectomy	Yes	9.87123	1	9.87123	1	0	9.87123	1	0.0219178	Death
727	46	2000-2005	Other	TNBC	I	III	Ductal	Yes	No	Lumpectomy	Yes	11.463	0	11.463	0	0	11.463	0	0.0986301	Alive
728	63	1996-2000	Black	HR+	I	II	Ductal	No	No	Lumpectomy	Yes	11.9479	0	11.9479	0	0	11.9479	0	0.254795	Alive
729	36	2000-2005	Spanish	HR+	II	III	Ductal	Yes	Yes	Lumpectomy	Yes	8.63014	0	8.63014	0	0	8.63014	0	0.0794521	Alive
730	58	2000-2005	White	HR+	I	III	Ductal	Yes	Yes	Mastectomy	No	8.94795	0	8.94795	0	0	8.94795	0	0.0520548	Alive
731	41	2006 or later	White	HR+	I	II	Ductal	Yes	Yes	Lumpectomy	Yes	6.50411	0	6.50411	0	0	6.50411	0	0.0328767	Alive
732	54	2000-2005	White	HER2+	II	II	Ductal	Yes	No	Mastectomy	No	10.2575	0	10.2575	0	0	10.2575	0	0.0712329	Alive
733	49	2000-2005	White	HR+	I	II	Mixed	Yes	Yes	Mastectomy	No	6.52055	0	6.52055	0	0	6.52055	0	0.0493151	Alive
734	36	1996-2000	Other	HR+	II	III	Ductal	Yes	Yes	Lumpectomy	Yes	14.2822	0	14.2822	0	0	14.2822	0	0.0712329	Alive
735	60	2000-2005	White	HR+	II	II	Ductal	Yes	Yes	Lumpectomy	Yes	8.29041	0	8.29041	0	0	8.29041	0	0.0767123	Alive
736	59	2000-2005	White	HER2+	III	II	Lobular	Yes	Yes	Mastectomy	Yes	9.66575	0	9.66575	0	0	9.66575	0	0.0136986	Alive
737	57	2000-2005	White	HER2+	II	II	Ductal	Yes	Yes	Lumpectomy	Yes	7.24932	0	7.24932	0	0	7.24932	0	0.060274	Alive
738	36	2006 or later	White	HER2+	III	III	Ductal	Yes	No	Mastectomy	Yes	6.61918	0	6.61918	0	0	6.61918	0	0.0712329	Alive
739	60	2006 or later	White	HR+	II	I	Ductal	Yes	Yes	Mastectomy	No	5.93425	0	5.93425	0	0	5.93425	0	0.0849315	Alive
740	59	1996-2000	White	HR+	I	II	Ductal	No	Yes	Lumpectomy	Yes	13.463	0	13.463	0	0	13.463	0	0.0547945	Alive
741	55	2000-2005	Spanish	HR+	II	III	Ductal	Yes	Yes	Mastectomy	Yes	7.49315	0	7.49315	0	0	7.49315	0	0.284932	Alive
742	59	2006 or later	White	HR+	I	III	Ductal	Yes	Yes	Lumpectomy	Yes	5.83014	0	5.83014	0	0	5.83014	0	0.0575342	Alive
743	50	2006 or later	White	HR+	I	II	Ductal	No	Yes	Lumpectomy	Yes	7.58356	0	7.58356	0	0	7.58356	0	0.0547945	Alive
744	70	2000-2005	Other	HR+	I	I	Ductal	No	Yes	Lumpectomy	Yes	6.64932	0	6.64932	0	0	6.64932	0	0.0849315	Alive
745	72	1996-2000	White	HR+	I	II	Lobular	Yes	Yes	Lumpectomy	Yes	15.3644	0	15.3644	0	0	15.3644	0	0.0164384	Alive
746	40	2006 or later	Spanish	HR+	I	I	Ductal	No	Yes	Lumpectomy	Yes	6.03288	0	6.03288	0	0	6.03288	0	0.172603	Alive
747	33	2000-2005	Other	HR+	III	II	Ductal	Yes	Yes	Mastectomy	Yes	8.5589	0	8.5589	0	0	8.5589	0	0.030137	Alive
748	52	2000-2005	White	HR+	III	II	Ductal	Yes	Yes	Mastectomy	Yes	8.58904	0	7.96712	1	0	7.96712	1	0.0410959	Distant
749	58	1996-2000	White	HR+	I	III	Ductal	No	Yes	Lumpectomy	Yes	14.2712	0	14.2712	0	0	14.2712	0	0.0739726	Alive
750	53	1996-2000	White	HR+	II	II	Ductal	Yes	Yes	Mastectomy	No	11.9644	0	11.9644	0	0	11.9644	0	0.186301	Alive
751	64	2000-2005	White	HR+	II	II	Mixed	Yes	Yes	Lumpectomy	Yes	6.4411	0	6.4411	0	0	6.4411	0	0.0438356	Alive
752	32	2000-2005	Spanish	HR+	II	II	Ductal	Yes	Yes	Lumpectomy	Yes	7.49589	0	7.49589	0	0	7.49589	0	0.0219178	Alive
753	31	2006 or later	White	HER2+	I	III	Ductal	Yes	Yes	Mastectomy	No	6.31507	0	6.31507	0	0	6.31507	0	0.0575342	Alive
754	61	2000-2005	White	HR+	II	III	Ductal	Yes	Yes	Lumpectomy	Yes	10.0164	0	10.0164	0	0	10.0164	0	0.0273973	Alive
755	58	2000-2005	Other	HR+	II	II	Ductal	Yes	Yes	Lumpectomy	Yes	9.21644	0	9.21644	0	0	9.21644	0	0	Alive
756	69	2000-2005	White	HR+	II	III	Mixed	No	Yes	Mastectomy	No	10.3534	0	10.3534	0	0	10.3534	0	0.145205	Alive
757	51	2000-2005	Black	HR+	I	III	Ductal	Yes	Yes	Lumpectomy	Yes	8.45205	0	8.45205	0	0	8.45205	0	0.147945	Alive
758	45	2006 or later	White	HR+	II	I	Lobular	Yes	Yes	Mastectomy	No	6.10137	0	6.10137	0	0	6.10137	0	0.213699	Alive
759	55	2000-2005	Black	HR+	II	III	Ductal	Yes	No	Lumpectomy	No	7.23288	0	7.23288	0	0	7.23288	0	0.271233	Alive
760	43	1996-2000	White	HR+	I	III	Ductal	No	Yes	Mastectomy	No	9.74521	0	9.74521	0	0	9.74521	0	0.115068	Alive
761	57	1996-2000	White	HR+	I	II	Ductal	No	Yes	Lumpectomy	Yes	9.43836	0	9.43836	0	0	9.43836	0	-0.0958904	Alive
762	50	1996-2000	White	HR+	I	II	Ductal	Yes	Yes	Mastectomy	No	11.8712	0	11.8712	0	0	11.8712	0	0.0767123	Alive
763	45	1996-2000	White	HR+	I	II	Ductal	Yes	Yes	Mastectomy	No	12.6658	0	12.6658	0	0	12.6658	0	0	Alive
764	74	1996-2000	White	HR+	II	II	Mixed	No	Yes	Mastectomy	No	11.8356	0	11.8356	0	0	11.8356	0	0.0684932	Alive
765	71	2000-2005	White	HER2+	0	III	Ductal	No	Yes	Mastectomy	No	8.29863	0	8.29863	0	0	8.29863	0	0.147945	Alive
766	44	2000-2005	Spanish	HR+	I	III	Ductal	Yes	Yes	Mastectomy	No	9.13973	0	9.13973	0	0	9.13973	0	0.0273973	Alive
767	56	2000-2005	Black	TNBC	II	III	Ductal	Yes	No	Mastectomy	No	9.20822	0	9.20822	0	0	9.20822	0	0.0931507	Alive
768	63	2000-2005	White	HR+	I	II	Mixed	Yes	No	Lumpectomy	Yes	10.6685	0	10.1151	1	0	10.1151	1	0.0410959	Distant
769	37	2000-2005	Black	TNBC	II	III	Ductal	Yes	No	Mastectomy	Yes	7.17808	0	7.17808	0	0	7.17808	0	0.0383562	Alive
770	51	2000-2005	White	HR+	II	II	Ductal	Yes	Yes	Lumpectomy	Yes	10.1096	0	10.1096	0	0	10.1096	0	0.0465753	Alive
771	49	2000-2005	Other	TNBC	II	III	Ductal	Yes	No	Mastectomy	Yes	8.89863	0	8.89863	0	0	8.89863	0	0.0712329	Alive
772	46	2000-2005	White	HR+	III	III	Ductal	Yes	Yes	Mastectomy	Yes	8.38356	0	8.38356	0	0	8.38356	0	0.0219178	Alive
773	75	2000-2005	White	HR+	II	II	Ductal	Yes	Yes	Mastectomy	No	10.1151	0	10.1151	0	0	10.1151	0	0.0410959	Alive
774	68	2000-2005	White	HR+	I	II	Ductal	Yes	Yes	Lumpectomy	Yes	7.2137	0	7.2137	0	0	7.2137	0	0.0739726	Alive
775	59	2000-2005	White	HR+	II	I	Mixed	No	No	Lumpectomy	Yes	7.78356	0	7.78356	0	0	7.78356	0	0.0876712	Alive
776	56	2000-2005	White	HR+	I	II	Lobular	No	Yes	Lumpectomy	Yes	6.88219	0	6.88219	0	0	6.88219	0	0.131507	Alive
777	59	2000-2005	White	HR+	I	II	Ductal	No	Yes	Mastectomy	No	9.10959	1	9.10959	1	0	9.10959	1	0.169863	Death
778	59	2000-2005	White	TNBC	I	III	Ductal	Yes	No	Lumpectomy	Yes	7.54795	0	7.54795	0	0	7.54795	0	0.0465753	Alive
779	65	2006 or later	Black	HR+	I	II	Ductal	Yes	Yes	Lumpectomy	Yes	5.31233	0	5.31233	0	0	5.31233	0	0.191781	Alive
780	63	1996-2000	Black	HR+	I	III	Ductal	No	Yes	Mastectomy	No	8.3726	0	8.3726	0	0	8.3726	0	0.153425	Alive
781	47	2000-2005	White	HR+	I	II	Ductal	No	No	Lumpectomy	No	7.19452	0	7.19452	0	0	7.19452	0	0.128767	Alive
782	61	2000-2005	White	HR+	II	II	Ductal	Yes	Yes	Mastectomy	No	8.81096	0	8.81096	0	0	8.81096	0	0.194521	Alive
783	58	2000-2005	White	TNBC	III	III	Ductal	Yes	No	Mastectomy	Yes	6.70685	0	6.70685	0	0	6.70685	0	0.0219178	Alive
784	36	2006 or later	White	HR+	II	III	Ductal	Yes	Yes	Mastectomy	Yes	5.41644	0	5.41644	0	0	5.41644	0	0.158904	Alive
785	76	2000-2005	White	HR+	I	III	Ductal	No	Yes	Lumpectomy	Yes	9.23014	0	9.23014	0	0	9.23014	0	0.0465753	Alive
786	47	2000-2005	White	HR+	I	III	Ductal	Yes	Yes	Mastectomy	Yes	8.51507	0	8.26575	1	0	8.26575	1	0.0630137	Distant
787	49	2000-2005	Spanish	HR+	I	II	Ductal	No	Yes	Lumpectomy	No	5.17808	0	5.17808	0	0	5.17808	0	0.0246575	Alive
788	42	2000-2005	White	HR+	I	III	Ductal	No	Yes	Lumpectomy	Yes	7.42466	0	7.42466	0	0	7.42466	0	0.115068	Alive
789	44	2000-2005	White	HR+	I	III	Mixed	Yes	Yes	Mastectomy	No	6.71233	0	6.71233	0	0	6.71233	0	0.0520548	Alive
790	54	2000-2005	Black	HR+	I	I	Lobular	Yes	Yes	Mastectomy	No	7.44658	0	7.44658	0	0	7.44658	0	0.249315	Alive
791	70	2006 or later	White	HR+	II	II	Other	Yes	Yes	Mastectomy	No	5.44932	0	5.44932	0	0	5.44932	0	0.0767123	Alive
792	55	1996-2000	White	HR+	I	III	Ductal	No	No	Mastectomy	No	6.68493	0	6.68493	0	0	6.68493	0	0.0246575	Alive
793	68	2000-2005	White	HER2+	II	III	Ductal	Yes	Yes	Mastectomy	Yes	7.46575	0	7.46575	0	0	7.46575	0	0.060274	Alive
794	42	1996-2000	Other	HR+	I	II	Ductal	No	Yes	Lumpectomy	Yes	12.2932	0	12.2932	0	0	12.2932	0	0.0493151	Alive
795	63	1996-2000	White	HR+	I	II	Ductal	No	Yes	Lumpectomy	Yes	13.3068	0	13.3068	0	0	13.3068	0	0.0328767	Alive
796	57	2000-2005	White	HR+	I	III	Ductal	No	Yes	Lumpectomy	Yes	9.93425	1	9.93425	1	0	9.93425	1	0	Death
797	78	1996-2000	White	HR+	II	III	Ductal	Yes	Yes	Mastectomy	Yes	11.8521	0	11.8521	0	0	11.8521	0	0.120548	Alive
798	49	2006 or later	White	HR+	I	II	Ductal	No	Yes	Lumpectomy	Yes	5.4137	0	5.4137	0	0	5.4137	0	0.0410959	Alive
799	55	2000-2005	Spanish	HR+	I	II	Ductal	No	Yes	Lumpectomy	Yes	5.89589	0	5.89589	0	0	5.89589	0	0.0575342	Alive
800	55	2000-2005	White	TNBC	II	III	Ductal	Yes	No	Lumpectomy	Yes	9.0411	0	9.0411	0	0	9.0411	0	0.0465753	Alive
801	77	2000-2005	White	HR+	I	II	Ductal	No	No	Lumpectomy	Yes	7.24658	1	7.24658	1	0	7.24658	1	0.243836	Death
802	78	2006 or later	White	HR+	II	II	Other	No	Yes	Mastectomy	No	5.90685	0	5.90685	0	0	5.90685	0	0.112329	Alive
803	51	1996-2000	White	HR+	I	II	Ductal	Yes	Yes	Mastectomy	No	7.27123	0	7.27123	0	0	7.27123	0	0.0547945	Alive
804	62	1996-2000	White	HR+	I	II	Ductal	No	Yes	Lumpectomy	Yes	11.1315	0	11.1315	0	0	11.1315	0	0.0986301	Alive
805	34	2000-2005	White	HR+	II	II	Ductal	Yes	Yes	Mastectomy	Yes	5.80822	0	5.80822	0	0	5.80822	0	0.0520548	Alive
806	52	2006 or later	White	HER2+	III	III	Ductal	Yes	No	Mastectomy	Yes	5.13699	0	5.13699	0	0	5.13699	0	0.241096	Alive
807	87	2000-2005	White	HR+	I	II	Ductal	No	No	Lumpectomy	No	6.30411	1	6.30411	1	0	6.30411	1	0.0876712	Death
808	71	1996-2000	White	HR+	I	II	Ductal	Yes	No	Mastectomy	Yes	9.81918	0	9.81918	0	0	9.81918	0	0.0657534	Alive
809	63	2000-2005	White	HER2+	III	III	Ductal	Yes	Yes	Mastectomy	No	5.94521	0	5.94521	0	0	5.94521	0	0.0739726	Alive
810	56	1996-2000	Spanish	HR+	II	II	Mixed	Yes	Yes	Mastectomy	Yes	13.0986	0	13.0986	0	0	13.0986	0	0.112329	Alive
811	50	1996-2000	White	HR+	I	II	Ductal	No	No	Mastectomy	No	5.57534	0	5.57534	0	0	5.57534	0	0.0273973	Alive
812	67	2000-2005	White	HR+	II	III	Ductal	No	Yes	Lumpectomy	Yes	9.21644	0	9.21644	0	0	9.21644	0	0.126027	Alive
813	48	2000-2005	Black	HER2+	III	III	Ductal	Yes	No	Lumpectomy	Yes	10.4822	0	7.33151	1	0	10.4822	0	0.0493151	Local
814	37	1996-2000	White	HR+	II	II	Ductal	Yes	Yes	Lumpectomy	Yes	12.8685	0	12.8685	0	0	12.8685	0	0.0575342	Alive
815	56	2006 or later	White	TNBC	II	III	Ductal	Yes	No	Lumpectomy	Yes	5.99726	0	5.99726	0	0	5.99726	0	0.0684932	Alive
816	43	2006 or later	White	HR+	I	II	Ductal	Yes	Yes	Lumpectomy	Yes	7.53425	0	7.53425	0	0	7.53425	0	0.0328767	Alive
817	53	2000-2005	Spanish	HR+	I	I	Ductal	No	Yes	Lumpectomy	Yes	8.18356	0	8.18356	0	0	8.18356	0	0.39726	Alive
818	41	2006 or later	Black	HR+	I	III	Ductal	Yes	Yes	Mastectomy	No	6.54521	0	6.54521	0	0	6.54521	0	0.112329	Alive
819	61	1996-2000	White	HR+	II	III	Ductal	Yes	Yes	Lumpectomy	Yes	10.5425	0	10.5425	0	0	10.5425	0	0.0575342	Alive
820	65	2000-2005	White	HR+	I	II	Ductal	No	Yes	Lumpectomy	Yes	7.27945	0	7.27945	0	0	7.27945	0	0.0410959	Alive
821	63	1996-2000	White	HR+	I	II	Ductal	No	Yes	Lumpectomy	Yes	12.526	0	12.526	0	0	12.526	0	0.0383562	Alive
822	47	2000-2005	White	TNBC	I	III	Ductal	No	No	Lumpectomy	Yes	6.90411	0	6.90411	0	0	6.90411	0	0.0191781	Alive
823	43	2006 or later	White	HR+	II	III	Ductal	Yes	Yes	Mastectomy	Yes	7.21644	0	7.21644	0	0	7.21644	0	0.0410959	Alive
824	50	2000-2005	White	HR+	I	III	Ductal	No	Yes	Lumpectomy	Yes	9.6411	0	9.6411	0	0	9.6411	0	0.106849	Alive
825	53	1996-2000	White	HR+	I	II	Ductal	Yes	Yes	Lumpectomy	Yes	16.7397	0	15.8192	1	0	15.8192	1	0.0356164	Distant
826	67	1996-2000	White	HR+	II	II	Lobular	Yes	Yes	Lumpectomy	Yes	9.76164	0	9.76164	0	0	9.76164	0	0	Alive
827	36	2000-2005	White	HR+	I	II	Ductal	No	Yes	Mastectomy	No	12.4849	0	12.4849	0	0	12.4849	0	0.060274	Alive
828	45	2000-2005	Other	HR+	II	II	Lobular	Yes	Yes	Mastectomy	Yes	10.326	0	10.326	0	0	10.326	0	0.0219178	Alive
829	30	2000-2005	Spanish	TNBC	II	III	Ductal	Yes	No	Mastectomy	No	7.0137	1	5.2137	1	0	5.2137	1	0.0630137	Distant->Death
830	44	2000-2005	White	HR+	II	II	Ductal	Yes	Yes	Lumpectomy	Yes	6.53699	0	6.53699	0	0	6.53699	0	0.10411	Alive
831	49	1996-2000	White	TNBC	I	III	Ductal	Yes	No	Mastectomy	No	13.7945	0	13.7945	0	0	13.7945	0	0.0630137	Alive
832	51	2006 or later	White	HR+	II	III	Ductal	Yes	Yes	Lumpectomy	Yes	5.30411	0	5.30411	0	0	5.30411	0	0.0465753	Alive
833	61	2000-2005	Spanish	HR+	I	II	Ductal	Yes	Yes	Lumpectomy	Yes	8.69315	0	8.69315	0	0	8.69315	0	0.0575342	Alive
834	68	1996-2000	White	HR+	I	II	Ductal	No	Yes	Lumpectomy	Yes	10.1315	0	10.1315	0	0	10.1315	0	0.030137	Alive
835	37	1996-2000	White	HR+	II	II	Ductal	Yes	No	Lumpectomy	Yes	10.8055	0	10.8055	0	0	10.8055	0	0.123288	Alive
836	74	2000-2005	Black	HR+	I	II	Ductal	No	Yes	Lumpectomy	Yes	8.53699	0	8.53699	0	0	8.53699	0	0.172603	Alive
837	32	1996-2000	White	HR+	II	II	Ductal	Yes	Yes	Mastectomy	Yes	14.4438	1	12.526	1	0	12.526	1	0.0191781	Distant->Death
838	64	1996-2000	White	HR+	II	III	Ductal	Yes	Yes	Mastectomy	Yes	11.4521	0	11.4521	0	0	11.4521	0	0.0246575	Alive
839	50	2006 or later	White	HR+	II	III	Ductal	Yes	Yes	Lumpectomy	Yes	6.16712	0	6.16712	0	0	6.16712	0	0.0958904	Alive
840	58	2000-2005	White	HR+	I	II	Ductal	No	Yes	Lumpectomy	Yes	9.27671	0	9.27671	0	0	9.27671	0	0.0794521	Alive
841	57	1996-2000	White	HR+	I	I	Other	No	Yes	Lumpectomy	Yes	11.5726	0	11.5726	0	0	11.5726	0	0.136986	Alive
842	93	2000-2005	White	HR+	I	II	Mixed	No	No	Lumpectomy	No	6.15068	1	6.15068	1	0	6.15068	1	0.0739726	Death
843	81	2000-2005	Spanish	HR+	I	II	Ductal	No	Yes	Lumpectomy	Yes	5.91233	1	5.91233	1	0	5.91233	1	0.0219178	Death
844	44	1996-2000	White	TNBC	II	III	Ductal	Yes	Yes	Mastectomy	Yes	11.3671	0	11.3671	0	0	11.3671	0	0.147945	Alive
845	29	1996-2000	White	HR+	I	III	Ductal	Yes	Yes	Lumpectomy	Yes	14.7918	0	14.7918	0	0	14.7918	0	0.0931507	Alive
846	33	1996-2000	White	HR+	II	II	Ductal	Yes	Yes	Mastectomy	Yes	13.5671	0	13.5671	0	0	13.5671	0	0.0630137	Alive
847	51	2006 or later	Spanish	HR+	I	II	Mixed	Yes	Yes	Lumpectomy	Yes	5.6	0	5.6	0	0	5.6	0	0.186301	Alive
848	50	2000-2005	Black	HR+	I	II	Mixed	No	Yes	Mastectomy	No	9.45479	0	9.45479	0	0	9.45479	0	0.0438356	Alive
849	48	2000-2005	White	HR+	I	III	Ductal	No	Yes	Lumpectomy	Yes	9.95342	0	9.95342	0	0	9.95342	0	0.147945	Alive
850	68	1996-2000	White	HR+	I	II	Lobular	No	Yes	Mastectomy	No	12.0301	0	12.0301	0	0	12.0301	0	0.0794521	Alive
851	80	2000-2005	Black	HR+	II	III	Ductal	No	Yes	Mastectomy	Yes	7.15068	0	7.15068	0	0	7.15068	0	0.0191781	Alive
852	68	2006 or later	Black	HR+	III	III	Ductal	Yes	Yes	Lumpectomy	Yes	6.36712	0	6.36712	0	0	6.36712	0	0.0767123	Alive
853	50	1996-2000	White	HR+	I	III	Ductal	Yes	Yes	Lumpectomy	Yes	15.4795	0	8.07945	1	0	8.07945	1	0.0821918	Distant
854	59	2000-2005	White	HR+	I	II	Ductal	No	Yes	Lumpectomy	Yes	9.03836	0	9.03836	0	0	9.03836	0	0.0739726	Alive
855	51	2000-2005	White	HR+	III	II	Lobular	Yes	Yes	Mastectomy	Yes	8.29041	0	8.29041	0	0	8.29041	0	0.0246575	Alive
856	48	2000-2005	White	HER2+	II	II	Ductal	Yes	Yes	Lumpectomy	Yes	5.23014	0	5.23014	0	0	5.23014	0	0.0794521	Alive
857	40	1996-2000	White	HR+	II	III	Ductal	Yes	Yes	Lumpectomy	Yes	10.3726	0	10.3726	0	0	10.3726	0	0.0493151	Alive
858	62	2000-2005	Spanish	HR+	I	III	Lobular	Yes	Yes	Mastectomy	No	7.85753	0	7.85753	0	0	7.85753	0	0.136986	Alive
859	35	2000-2005	White	HR+	II	II	Ductal	Yes	Yes	Lumpectomy	Yes	10.3726	0	10.3726	0	0	10.3726	0	0.030137	Alive
860	63	2000-2005	White	TNBC	I	III	Ductal	No	No	Lumpectomy	Yes	10.1041	0	10.1041	0	0	10.1041	0	0.0575342	Alive
861	74	2000-2005	White	HR+	I	II	Ductal	No	Yes	Lumpectomy	Yes	9.37534	0	9.37534	0	0	9.37534	0	0.0849315	Alive
862	30	1996-2000	White	TNBC	I	III	Ductal	Yes	No	Lumpectomy	Yes	13.7671	0	13.7671	0	0	13.7671	0	0.060274	Alive
863	55	2000-2005	White	HR+	I	III	Ductal	Yes	Yes	Mastectomy	No	7.07123	0	5.21644	1	0	7.07123	0	0.0383562	Local
864	39	2000-2005	White	HR+	I	III	Lobular	Yes	Yes	Mastectomy	No	7.7726	0	7.7726	0	0	7.7726	0	0.060274	Alive
865	31	1996-2000	White	HR+	I	III	Other	Yes	No	Lumpectomy	No	8.48767	1	7.38904	1	0	7.38904	1	0.0712329	Distant->Death
866	53	2000-2005	White	HR+	II	II	Lobular	Yes	Yes	Lumpectomy	Yes	7.27397	0	7.27397	0	0	7.27397	0	0	Alive
867	40	2006 or later	White	HR+	II	III	Ductal	Yes	Yes	Lumpectomy	Yes	5.04932	0	5.04932	0	0	5.04932	0	0.0246575	Alive
868	53	2000-2005	White	HR+	II	II	Ductal	Yes	Yes	Mastectomy	Yes	9.04384	1	6.73151	1	0	6.73151	1	0.0191781	Distant->Death
869	48	2000-2005	White	HER2+	III	III	Ductal	Yes	Yes	Mastectomy	Yes	7.11781	0	7.11781	0	0	7.11781	0	0.0849315	Alive
870	79	2000-2005	White	HER2+	I	II	Ductal	No	No	Lumpectomy	Yes	9.32055	0	9.32055	0	0	9.32055	0	0.115068	Alive
871	46	2006 or later	Black	TNBC	I	III	Ductal	Yes	No	Lumpectomy	Yes	5.06849	0	5.06849	0	0	5.06849	0	0.0794521	Alive
872	55	2000-2005	White	TNBC	II	III	Ductal	Yes	No	Mastectomy	No	8.32603	0	8.32603	0	0	8.32603	0	0.134247	Alive
873	49	2000-2005	Spanish	HR+	I	II	Ductal	Yes	Yes	Mastectomy	No	10.3781	0	10.3781	0	0	10.3781	0	0.0465753	Alive
874	47	2000-2005	Spanish	HER2+	III	III	Ductal	Yes	Yes	Mastectomy	Yes	7.35342	0	7.35342	0	0	7.35342	0	0.126027	Alive
875	48	1996-2000	Spanish	HR+	II	II	Ductal	Yes	Yes	Mastectomy	No	12.663	0	12.663	0	0	12.663	0	0.0767123	Alive
876	39	1996-2000	White	HR+	I	II	Ductal	Yes	Yes	Lumpectomy	No	13.9068	0	13.9068	0	0	13.9068	0	-0.00547945	Alive
877	31	2000-2005	White	HR+	II	II	Mixed	Yes	Yes	Mastectomy	Yes	11.8548	0	8.7863	1	0	8.7863	1	0.0219178	Distant
878	57	2006 or later	White	HR+	II	III	Ductal	Yes	Yes	Lumpectomy	Yes	6.94521	0	6.94521	0	0	6.94521	0	0.0383562	Alive
879	46	2000-2005	White	HR+	II	II	Ductal	Yes	Yes	Lumpectomy	Yes	9.43288	0	9.43288	0	0	9.43288	0	0	Alive
880	61	2000-2005	Spanish	HR+	I	III	Ductal	Yes	Yes	Mastectomy	No	8.2137	0	8.2137	0	0	8.2137	0	0.117808	Alive
881	60	2000-2005	White	HR+	II	II	Ductal	Yes	Yes	Lumpectomy	Yes	9.95616	0	9.95616	0	0	9.95616	0	0.0575342	Alive
882	55	1996-2000	White	HR+	I	II	Mixed	Yes	Yes	Mastectomy	No	12.2767	0	12.2767	0	0	12.2767	0	0.0958904	Alive
883	63	1996-2000	Spanish	TNBC	III	II	Ductal	Yes	No	Lumpectomy	Yes	12.274	1	12.274	1	0	12.274	1	0.147945	Death
884	56	2000-2005	Spanish	HER2+	I	III	Ductal	No	Yes	Mastectomy	No	5.79726	0	5.79726	0	0	5.79726	0	0.109589	Alive
885	59	2000-2005	Spanish	HR+	II	II	Ductal	Yes	No	Lumpectomy	Yes	7.38356	0	7.38356	0	0	7.38356	0	0.134247	Alive
886	49	2000-2005	White	TNBC	II	III	Ductal	Yes	No	Mastectomy	No	8.73973	0	8.73973	0	0	8.73973	0	0.0136986	Alive
887	53	2000-2005	White	HR+	I	III	Ductal	No	Yes	Mastectomy	No	7.46575	0	7.46575	0	0	7.46575	0	0.115068	Alive
888	46	2000-2005	White	HER2+	I	III	Ductal	Yes	Yes	Mastectomy	No	10.7836	0	10.7836	0	0	10.7836	0	0.0958904	Alive
889	77	1996-2000	Other	HR+	II	III	Ductal	No	Yes	Mastectomy	No	10.4219	1	10.4219	1	0	10.4219	1	0.0821918	Death
890	56	2000-2005	White	HR+	II	III	Ductal	Yes	Yes	Lumpectomy	Yes	7.34521	0	7.34521	0	0	7.34521	0	0.0575342	Alive
891	49	2006 or later	Black	TNBC	II	III	Ductal	Yes	No	Lumpectomy	Yes	5.77534	0	5.77534	0	0	5.77534	0	0.153425	Alive
892	41	2000-2005	Spanish	HR+	III	II	Ductal	Yes	Yes	Mastectomy	Yes	8.63288	0	8.63288	0	0	8.63288	0	0.10411	Alive
893	63	2000-2005	Spanish	HR+	II	II	Mixed	No	Yes	Mastectomy	No	6.73151	0	6.73151	0	0	6.73151	0	0.128767	Alive
894	41	2000-2005	Black	HR+	I	III	Ductal	No	Yes	Mastectomy	No	9.03014	0	9.03014	0	0	9.03014	0	-0.00547945	Alive
895	57	2000-2005	White	HR+	I	I	Other	No	Yes	Mastectomy	Yes	8.34247	0	8.34247	0	0	8.34247	0	0.090411	Alive
896	35	2000-2005	Spanish	HER2+	II	III	Ductal	Yes	Yes	Mastectomy	Yes	7.83562	1	5.98082	1	0	5.98082	1	0.109589	Distant->Death
897	41	2000-2005	White	HR+	I	II	Ductal	Yes	Yes	Mastectomy	No	8.57534	0	8.57534	0	0	8.57534	0	0.030137	Alive
898	66	2006 or later	Black	HR+	I	II	Ductal	No	No	Lumpectomy	Yes	6.88493	0	6.88493	0	0	6.88493	0	0.191781	Alive
899	40	2000-2005	White	HR+	II	I	Lobular	Yes	Yes	Mastectomy	No	9.31233	0	9.31233	0	0	9.31233	0	0.00273973	Alive
900	48	1996-2000	Black	HR+	II	III	Ductal	Yes	No	Lumpectomy	Yes	13.5096	0	13.5096	0	0	13.5096	0	0.10137	Alive
901	44	2000-2005	Black	HER2+	II	III	Ductal	Yes	Yes	Mastectomy	Yes	9.55068	0	9.55068	0	0	9.55068	0	0.0821918	Alive
902	45	2006 or later	Spanish	HR+	I	II	Ductal	No	Yes	Lumpectomy	Yes	5.06301	0	5.06301	0	0	5.06301	0	0.0356164	Alive
903	61	2006 or later	White	HR+	III	I	Lobular	Yes	Yes	Mastectomy	Yes	5.33973	0	5.33973	0	0	5.33973	0	0.0657534	Alive
904	53	1996-2000	White	HR+	I	II	Ductal	Yes	Yes	Mastectomy	No	13.6356	0	13.6356	0	0	13.6356	0	0.0931507	Alive
905	45	2000-2005	White	HR+	II	III	Ductal	Yes	Yes	Lumpectomy	Yes	7.86849	0	7.86849	0	0	7.86849	0	0.0246575	Alive
906	31	2000-2005	Other	HR+	I	II	Ductal	Yes	Yes	Lumpectomy	Yes	8.61096	0	8.61096	0	0	8.61096	0	0.0849315	Alive
907	63	2006 or later	Other	HR+	II	II	Mixed	Yes	Yes	Lumpectomy	Yes	5.11507	0	5.11507	0	0	5.11507	0	0.0575342	Alive
908	38	2000-2005	White	HR+	I	III	Ductal	Yes	Yes	Lumpectomy	Yes	9.0274	0	9.0274	0	0	9.0274	0	0.0794521	Alive
909	74	2000-2005	White	HR+	I	II	Ductal	No	Yes	Lumpectomy	Yes	6.16712	0	6.16712	0	0	6.16712	0	0.0876712	Alive
910	57	2000-2005	White	HR+	II	II	Lobular	Yes	Yes	Mastectomy	Yes	7.13425	0	7.13425	0	0	7.13425	0	0.210959	Alive
911	71	2000-2005	Black	HR+	I	II	Ductal	No	Yes	Lumpectomy	Yes	7.01644	0	7.01644	0	0	7.01644	0	0.0767123	Alive
912	66	2000-2005	White	HR+	I	II	Mixed	Yes	Yes	Mastectomy	No	7.86849	0	7.86849	0	0	7.86849	0	0.156164	Alive
913	52	2000-2005	White	HR+	I	III	Ductal	Yes	Yes	Mastectomy	No	11.4603	0	11.4603	0	0	11.4603	0	0.0164384	Alive
914	41	2000-2005	White	HR+	II	II	Ductal	Yes	Yes	Lumpectomy	Yes	7.04932	0	7.04932	0	0	7.04932	0	0.0219178	Alive
915	69	1996-2000	White	HER2+	II	II	Ductal	Yes	Yes	Lumpectomy	Yes	10.8082	0	10.8082	0	0	10.8082	0	0	Alive
916	47	1996-2000	Black	HER2+	III	III	Ductal	Yes	No	Mastectomy	Yes	5.96438	1	5.96438	1	0	5.96438	1	0.030137	Death
917	56	2000-2005	Spanish	TNBC	I	III	Ductal	Yes	No	Lumpectomy	Yes	10.1836	0	10.1836	0	0	10.1836	0	0.0356164	Alive
918	67	2000-2005	White	HR+	I	II	Ductal	No	Yes	Mastectomy	No	8.68219	0	8.68219	0	0	8.68219	0	0.126027	Alive
919	65	2006 or later	White	HR+	I	II	Ductal	No	Yes	Mastectomy	No	5.67945	0	5.67945	0	0	5.67945	0	0.0931507	Alive
920	49	2006 or later	Black	HR+	I	II	Ductal	No	Yes	Lumpectomy	Yes	6.64384	0	6.64384	0	0	6.64384	0	0.128767	Alive
921	57	2000-2005	White	HR+	II	II	Lobular	Yes	Yes	Lumpectomy	Yes	8.84932	0	8.84932	0	0	8.84932	0	0.164384	Alive
922	78	2006 or later	Spanish	TNBC	II	I	Mixed	No	Yes	Mastectomy	No	5.52603	0	5.52603	0	0	5.52603	0	0.115068	Alive
923	69	2000-2005	Spanish	HR+	I	II	Mixed	No	Yes	Lumpectomy	Yes	10.5836	0	10.5836	0	0	10.5836	0	0.109589	Alive
924	50	2000-2005	Other	HR+	I	II	Ductal	Yes	Yes	Mastectomy	No	8.02192	0	8.02192	0	0	8.02192	0	0.117808	Alive
925	51	1996-2000	White	HR+	I	II	Ductal	No	Yes	Lumpectomy	Yes	12.2986	0	12.2986	0	0	12.2986	0	0.0630137	Alive
926	37	2000-2005	Spanish	HER2+	I	III	Ductal	Yes	No	Lumpectomy	Yes	11.0055	0	11.0055	0	0	11.0055	0	0.00821918	Alive
927	64	2006 or later	White	HR+	I	II	Mixed	No	Yes	Lumpectomy	Yes	6.00822	0	6.00822	0	0	6.00822	0	0.0630137	Alive
928	50	2000-2005	White	HR+	I	II	Ductal	Yes	Yes	Lumpectomy	Yes	7.24932	0	7.24932	0	0	7.24932	0	0.0246575	Alive
929	54	2006 or later	Black	TNBC	II	III	Ductal	Yes	No	Lumpectomy	Yes	5.34795	0	5.34795	0	0	5.34795	0	0.0958904	Alive
930	67	2000-2005	Black	HR+	I	II	Mixed	No	Yes	Mastectomy	No	8.23288	0	8.23288	0	0	8.23288	0	0.252055	Alive
931	49	2006 or later	White	HR+	I	II	Mixed	Yes	Yes	Lumpectomy	Yes	5.47397	0	5.47397	0	0	5.47397	0	0.0849315	Alive
932	54	2000-2005	White	TNBC	II	III	Ductal	Yes	No	Lumpectomy	Yes	8.04384	0	8.04384	0	0	8.04384	0	0.109589	Alive
933	58	2000-2005	White	HR+	I	II	Ductal	No	Yes	Lumpectomy	Yes	7.41644	0	7.41644	0	0	7.41644	0	0	Alive
934	67	1996-2000	White	HER2+	II	III	Ductal	Yes	No	Mastectomy	Yes	14.3808	1	14.3808	1	0	14.3808	1	0.0657534	Death
935	48	1996-2000	White	HR+	II	III	Ductal	Yes	Yes	Mastectomy	Yes	12.9534	0	12.9534	0	0	12.9534	0	0	Alive
936	57	2000-2005	Other	HR+	II	III	Ductal	Yes	Yes	Mastectomy	No	7.50959	0	7.50959	0	0	7.50959	0	0.109589	Alive
937	47	2000-2005	White	HR+	II	III	Ductal	Yes	Yes	Mastectomy	No	6.60548	0	6.60548	0	0	6.60548	0	0.030137	Alive
938	49	1996-2000	White	HR+	I	II	Ductal	No	Yes	Mastectomy	No	14.2932	0	14.2932	0	0	14.2932	0	0.0328767	Alive
939	36	2000-2005	White	TNBC	II	III	Other	Yes	No	Lumpectomy	Yes	10.4904	0	10.4904	0	0	10.4904	0	0.0273973	Alive
940	59	1996-2000	White	TNBC	III	II	Other	Yes	No	Mastectomy	Yes	13.4329	0	13.4329	0	0	13.4329	0	0.0712329	Alive
941	48	1996-2000	White	HR+	I	II	Ductal	No	Yes	Lumpectomy	Yes	7.92055	0	7.92055	0	0	7.92055	0	-0.0191781	Alive
942	62	2006 or later	White	HR+	III	II	Ductal	Yes	Yes	Mastectomy	Yes	6.47671	0	6.47671	0	0	6.47671	0	0.0328767	Alive
943	30	2000-2005	Black	TNBC	II	III	Ductal	Yes	No	Mastectomy	Yes	8.58356	0	8.58356	0	0	8.58356	0	0.0273973	Alive
944	68	1996-2000	White	HR+	II	II	Ductal	No	Yes	Mastectomy	No	12.0301	1	12.0301	1	0	12.0301	1	0	Death
945	64	2006 or later	White	HR+	I	II	Ductal	No	Yes	Lumpectomy	Yes	5.56438	0	5.56438	0	0	5.56438	0	0.0739726	Alive
946	86	1996-2000	White	HR+	III	II	Ductal	No	Yes	Lumpectomy	Yes	7.94795	1	7.94795	1	0	7.94795	1	0.0767123	Death
947	42	1996-2000	Spanish	HR+	I	III	Ductal	Yes	No	Lumpectomy	Yes	15.3589	0	15.3589	0	0	15.3589	0	0.0739726	Alive
948	59	2000-2005	White	HR+	II	III	Ductal	Yes	Yes	Lumpectomy	Yes	6.96712	0	6.96712	0	0	6.96712	0	0.0465753	Alive
949	50	1996-2000	White	HR+	II	II	Ductal	Yes	Yes	Mastectomy	No	8.2274	1	8.11233	1	0	8.11233	1	0.0821918	Distant->Death
950	72	1996-2000	White	TNBC	I	II	Ductal	No	Yes	Lumpectomy	Yes	13.2164	0	13.2164	0	0	13.2164	0	0.0794521	Alive
951	54	1996-2000	White	HR+	II	II	Ductal	Yes	Yes	Mastectomy	No	9.39178	0	9.39178	0	0	9.39178	0	0.0520548	Alive
952	48	2000-2005	White	HR+	I	II	Lobular	Yes	Yes	Lumpectomy	Yes	9.61096	0	9.61096	0	0	9.61096	0	0.0328767	Alive
953	45	2000-2005	Black	HR+	III	III	Ductal	Yes	No	Mastectomy	Yes	8.65753	0	8.65753	0	0	8.65753	0	0.463014	Alive
954	46	1996-2000	White	HR+	I	II	Ductal	No	No	Lumpectomy	No	11.6521	0	11.6521	0	0	11.6521	0	0.0739726	Alive
955	65	2000-2005	White	HER2+	I	III	Ductal	No	No	Mastectomy	No	7.87945	0	7.87945	0	0	7.87945	0	0.126027	Alive
956	60	1996-2000	White	HR+	I	II	Ductal	Yes	Yes	Mastectomy	No	12.3315	0	12.3315	0	0	12.3315	0	0.169863	Alive
957	62	2000-2005	White	HR+	I	II	Ductal	No	Yes	Lumpectomy	Yes	5.72603	0	5.72603	0	0	5.72603	0	0.112329	Alive
958	46	2006 or later	White	HR+	I	III	Ductal	Yes	Yes	Lumpectomy	Yes	6.47397	0	6.47397	0	0	6.47397	0	0.109589	Alive
959	71	2000-2005	White	HR+	II	II	Ductal	Yes	Yes	Mastectomy	No	9.96164	0	9.96164	0	0	9.96164	0	0.0356164	Alive
960	42	2000-2005	Other	HR+	I	II	Ductal	Yes	Yes	Lumpectomy	Yes	9.32055	0	9.32055	0	0	9.32055	0	0.030137	Alive
961	72	1996-2000	White	HR+	II	III	Ductal	No	Yes	Lumpectomy	Yes	12.5616	0	12.5616	0	0	12.5616	0	0.0410959	Alive
962	50	2000-2005	Black	HR+	I	II	Ductal	Yes	Yes	Mastectomy	No	8.44658	0	8.44658	0	0	8.44658	0	0.0383562	Alive
963	49	2000-2005	Other	HR+	I	III	Ductal	Yes	Yes	Lumpectomy	Yes	6.92055	0	6.92055	0	0	6.92055	0	0.0219178	Alive
964	32	1996-2000	White	HR+	I	III	Ductal	Yes	Yes	Mastectomy	No	14.3562	0	14.3562	0	0	14.3562	0	0.0219178	Alive
965	37	1996-2000	Black	HR+	II	II	Ductal	Yes	Yes	Mastectomy	Yes	14.3479	0	14.3479	0	0	14.3479	0	0.0438356	Alive
966	55	1996-2000	White	HER2+	I	III	Ductal	Yes	No	Mastectomy	No	13.1945	0	13.1945	0	0	13.1945	0	0.0739726	Alive
967	69	2006 or later	White	HR+	I	II	Ductal	No	Yes	Mastectomy	No	6.58082	0	6.58082	0	0	6.58082	0	0.0794521	Alive
968	38	2000-2005	White	TNBC	II	II	Ductal	Yes	No	Lumpectomy	Yes	8.56438	0	8.56438	0	0	8.56438	0	0.060274	Alive
969	44	1996-2000	White	HR+	III	III	Ductal	Yes	Yes	Mastectomy	Yes	12.3863	0	12.3863	0	0	12.3863	0	0.0356164	Alive
970	58	2000-2005	White	HR+	III	II	Ductal	Yes	Yes	Mastectomy	Yes	8.89863	0	8.89863	0	0	8.89863	0	0	Alive
971	50	2000-2005	White	HR+	I	II	Ductal	Yes	Yes	Mastectomy	No	8.57534	0	8.57534	0	0	8.57534	0	0.0712329	Alive
972	79	1996-2000	White	HR+	II	III	Ductal	Yes	Yes	Lumpectomy	No	10.4603	1	10.4603	1	0	10.4603	1	-0.00273973	Death
973	67	1996-2000	White	HR+	III	III	Ductal	Yes	Yes	Mastectomy	Yes	8.5726	1	8.50137	1	0	8.50137	1	-0.00273973	Distant->Death
974	70	1996-2000	White	HR+	II	II	Ductal	Yes	Yes	Mastectomy	No	13.2575	0	13.2575	0	0	13.2575	0	-0.00273973	Alive
975	30	2006 or later	Spanish	HER2+	I	III	Mixed	Yes	No	Lumpectomy	Yes	6.26301	0	6.26301	0	0	6.26301	0	0.0684932	Alive
976	34	1996-2000	White	HR+	I	III	Ductal	No	Yes	Mastectomy	No	9.03562	0	9.03562	0	0	9.03562	0	0.0246575	Alive
977	53	1996-2000	Other	HR+	I	II	Ductal	No	Yes	Lumpectomy	Yes	12.8685	0	12.8685	0	0	12.8685	0	0.0520548	Alive
978	46	2000-2005	Spanish	HR+	I	II	Lobular	No	Yes	Lumpectomy	Yes	8.16986	0	8.16986	0	0	8.16986	0	0.145205	Alive
979	77	2006 or later	Spanish	HR+	I	II	Ductal	No	Yes	Lumpectomy	Yes	5.4274	0	5.4274	0	0	5.4274	0	0.0684932	Alive
980	71	2006 or later	White	TNBC	I	III	Other	No	No	Lumpectomy	Yes	6.6274	1	5.4411	1	0	5.4411	1	0.0849315	Distant->Death
981	31	2000-2005	Spanish	HR+	II	II	Ductal	Yes	Yes	Lumpectomy	Yes	8.32055	0	8.32055	0	0	8.32055	0	0.0575342	Alive
982	49	2000-2005	White	HR+	I	II	Ductal	No	Yes	Lumpectomy	Yes	8.16438	0	8.16438	0	0	8.16438	0	0.0493151	Alive
983	54	2006 or later	White	HR+	I	II	Lobular	No	Yes	Lumpectomy	Yes	5.65205	0	5.65205	0	0	5.65205	0	0.178082	Alive
984	35	2006 or later	White	HER2+	II	III	Ductal	Yes	No	Mastectomy	No	6.06575	0	6.06575	0	0	6.06575	0	0.0684932	Alive
985	41	1996-2000	White	HER2+	II	III	Ductal	Yes	Yes	Mastectomy	No	14.2082	0	14.2082	0	0	14.2082	0	0.00821918	Alive
986	37	2000-2005	White	HR+	I	II	Ductal	Yes	Yes	Lumpectomy	Yes	7.23836	0	7.23836	0	0	7.23836	0	0.457534	Alive
987	63	1996-2000	White	HR+	I	II	Ductal	Yes	Yes	Lumpectomy	Yes	15.5781	0	15.5781	0	0	15.5781	0	0.00273973	Alive
988	54	1996-2000	White	HER2+	II	III	Ductal	Yes	No	Mastectomy	Yes	9.53151	0	6.8411	1	0	6.8411	1	0.090411	Distant
989	48	1996-2000	White	HR+	II	II	Ductal	Yes	Yes	Lumpectomy	Yes	11.9342	0	11.9342	0	0	11.9342	0	0.180822	Alive
990	36	1996-2000	White	HR+	II	III	Ductal	Yes	No	Mastectomy	No	15.4	0	15.4	0	0	15.4	0	0	Alive
991	59	2000-2005	White	HR+	I	I	Other	No	Yes	Lumpectomy	Yes	9.85753	0	9.85753	0	0	9.85753	0	0.090411	Alive
992	52	1996-2000	White	HR+	I	II	Ductal	No	Yes	Lumpectomy	Yes	13.7973	0	13.7973	0	0	13.7973	0	0.060274	Alive
993	56	1996-2000	White	HR+	I	III	Ductal	No	No	Mastectomy	No	11.5425	0	11.5425	0	0	11.5425	0	0.0520548	Alive
994	42	2000-2005	White	HER2+	0	III	Ductal	Yes	No	Mastectomy	No	8.49863	0	8.49863	0	0	8.49863	0	0.0547945	Alive
995	58	2000-2005	Black	HR+	I	II	Lobular	No	Yes	Mastectomy	No	9.1863	0	9.1863	0	0	9.1863	0	0.150685	Alive
996	63	1996-2000	White	HR+	I	III	Ductal	No	Yes	Lumpectomy	Yes	14.1452	0	14.1452	0	0	14.1452	0	-0.0109589	Alive
997	47	1996-2000	White	HR+	II	III	Ductal	Yes	Yes	Mastectomy	Yes	7.16986	1	5.21096	1	0	5.21096	1	0.0328767	Distant->Death
998	50	1996-2000	White	HR+	I	II	Lobular	Yes	Yes	Lumpectomy	Yes	13.4055	0	13.4055	0	0	13.4055	0	0.0821918	Alive
999	58	2000-2005	White	HR+	I	III	Ductal	Yes	Yes	Mastectomy	No	8.46849	0	8.46849	0	0	8.46849	0	0.0684932	Alive
1000	57	2006 or later	White	HER2+	I	III	Ductal	No	Yes	Mastectomy	No	5.07123	0	5.07123	0	0	5.07123	0	0.120548	Alive
1001	51	1996-2000	White	HR+	I	III	Ductal	No	Yes	Lumpectomy	Yes	14.2877	0	14.2877	0	0	14.2877	0	0.0356164	Alive
1002	65	2000-2005	White	HR+	II	III	Ductal	No	Yes	Lumpectomy	Yes	7.13973	0	7.13973	0	0	7.13973	0	0.060274	Alive
1003	65	2000-2005	Spanish	HR+	II	I	Other	No	Yes	Mastectomy	No	8.52603	0	8.52603	0	0	8.52603	0	0.0876712	Alive
1004	46	2000-2005	White	HR+	I	III	Ductal	Yes	Yes	Mastectomy	No	8.15068	0	8.15068	0	0	8.15068	0	0.0383562	Alive
1005	54	2000-2005	White	TNBC	II	III	Ductal	Yes	No	Mastectomy	Yes	8.63288	0	8.63288	0	0	8.63288	0	0.0356164	Alive
1006	38	2006 or later	White	HR+	II	II	Ductal	Yes	Yes	Mastectomy	Yes	5.54247	0	5.54247	0	0	5.54247	0	0.0767123	Alive
1007	67	2000-2005	White	TNBC	II	III	Ductal	Yes	No	Lumpectomy	Yes	10.0027	0	10.0027	0	0	10.0027	0	0.0273973	Alive
1008	51	2006 or later	White	HR+	II	II	Mixed	Yes	Yes	Mastectomy	No	6.06027	0	6.06027	0	0	6.06027	0	0.156164	Alive
1009	44	2000-2005	White	HR+	II	II	Ductal	Yes	Yes	Lumpectomy	Yes	11.5699	0	11.5699	0	0	11.5699	0	0.0438356	Alive
1010	66	2000-2005	White	HR+	II	III	Ductal	No	Yes	Lumpectomy	Yes	5.87123	0	5.87123	0	0	5.87123	0	0.0986301	Alive
1011	36	2006 or later	Black	HR+	II	II	Ductal	Yes	Yes	Mastectomy	No	5.59726	0	5.59726	0	0	5.59726	0	0.0712329	Alive
1012	56	1996-2000	Black	TNBC	III	III	Ductal	Yes	No	Mastectomy	Yes	14.3534	0	14.3534	0	0	14.3534	0	0	Alive
1013	71	2000-2005	Black	HR+	III	II	Ductal	Yes	Yes	Mastectomy	Yes	5.93973	1	5.70411	1	0	5.70411	1	0.0739726	Distant->Death
1014	75	2000-2005	White	HR+	I	II	Lobular	No	Yes	Mastectomy	No	8.17534	0	8.17534	0	0	8.17534	0	0.0739726	Alive
1015	53	2000-2005	White	TNBC	I	II	Ductal	Yes	Yes	Lumpectomy	Yes	10.0329	0	10.0329	0	0	10.0329	0	0.0191781	Alive
1016	61	2000-2005	White	TNBC	II	III	Ductal	Yes	No	Lumpectomy	Yes	7.61918	0	7.61918	0	0	7.61918	0	0.0767123	Alive
1017	43	2000-2005	White	HER2+	III	III	Ductal	Yes	Yes	Mastectomy	Yes	9.95342	0	9.95342	0	0	9.95342	0	0.0246575	Alive
1018	68	2000-2005	Black	HR+	I	II	Ductal	No	Yes	Mastectomy	No	5.06575	0	5.06575	0	0	5.06575	0	0.0246575	Alive
1019	48	2006 or later	Spanish	HER2+	III	II	Ductal	Yes	Yes	Mastectomy	Yes	5.32877	0	5.32877	0	0	5.32877	0	0.0712329	Alive
1020	55	2000-2005	Spanish	HR+	II	III	Ductal	Yes	Yes	Lumpectomy	Yes	8.59178	0	8.59178	0	0	8.59178	0	0.249315	Alive
1021	32	2006 or later	White	TNBC	II	III	Ductal	Yes	No	Lumpectomy	Yes	6.53699	0	6.53699	0	0	6.53699	0	0.030137	Alive
1022	73	2006 or later	White	HR+	I	III	Ductal	No	Yes	Mastectomy	No	6.49315	0	6.49315	0	0	6.49315	0	0.109589	Alive
1023	47	2000-2005	Spanish	TNBC	II	III	Ductal	Yes	No	Lumpectomy	Yes	8.57534	0	8.57534	0	0	8.57534	0	0.153425	Alive
1024	71	2006 or later	White	HR+	I	III	Ductal	No	Yes	Lumpectomy	Yes	5.21096	0	5.21096	0	0	5.21096	0	0.0931507	Alive
1025	65	2006 or later	Black	HR+	II	III	Ductal	Yes	Yes	Mastectomy	Yes	6.38356	0	6.38356	0	0	6.38356	0	0.0794521	Alive
1026	57	2000-2005	White	HR+	I	II	Ductal	Yes	Yes	Lumpectomy	Yes	8.10137	0	8.10137	0	0	8.10137	0	0.0328767	Alive
1027	34	2000-2005	Black	TNBC	I	III	Ductal	No	Yes	Mastectomy	No	9.99178	0	9.99178	0	0	9.99178	0	0.0410959	Alive
1028	48	2006 or later	White	HR+	II	II	Lobular	Yes	Yes	Mastectomy	No	5.39178	0	5.39178	0	0	5.39178	0	0.109589	Alive
1029	65	2000-2005	White	HR+	I	II	Ductal	No	Yes	Lumpectomy	Yes	8.4	0	8.4	0	0	8.4	0	0.10411	Alive
1030	46	1996-2000	White	TNBC	II	III	Ductal	Yes	No	Mastectomy	No	12.5562	0	12.5562	0	0	12.5562	0	0.0657534	Alive
1031	62	2006 or later	White	TNBC	I	III	Ductal	Yes	No	Lumpectomy	Yes	7.33973	0	7.33973	0	0	7.33973	0	0.0958904	Alive
1032	41	2006 or later	White	HR+	II	II	Ductal	Yes	Yes	Lumpectomy	Yes	6.80822	0	6.80822	0	0	6.80822	0	0.189041	Alive
1033	33	2000-2005	Other	HER2+	II	III	Ductal	Yes	Yes	Lumpectomy	Yes	8.33973	0	8.33973	0	0	8.33973	0	0.0273973	Alive
1034	58	2000-2005	White	HR+	II	II	Ductal	Yes	Yes	Mastectomy	Yes	6.46575	0	6.46575	0	0	6.46575	0	0.210959	Alive
1035	44	1996-2000	White	HR+	II	II	Ductal	Yes	Yes	Mastectomy	No	12.1233	0	12.1233	0	0	12.1233	0	0.153425	Alive
1036	53	2000-2005	Black	TNBC	II	III	Ductal	Yes	No	Lumpectomy	Yes	8.93425	0	8.93425	0	0	8.93425	0	0.112329	Alive
1037	55	2000-2005	White	HER2+	I	II	Ductal	Yes	Yes	Lumpectomy	Yes	8.45479	0	8.45479	0	0	8.45479	0	0.0383562	Alive
1038	50	2000-2005	White	HR+	I	III	Ductal	No	Yes	Mastectomy	No	6.7589	0	6.7589	0	0	6.7589	0	0.060274	Alive
1039	56	2000-2005	White	HER2+	I	III	Ductal	Yes	Yes	Lumpectomy	Yes	7.53699	0	7.53699	0	0	7.53699	0	0.0739726	Alive
1040	65	1996-2000	White	HR+	II	II	Ductal	Yes	Yes	Mastectomy	Yes	12.4795	1	9.13425	1	0	9.13425	1	0.0438356	Distant->Death
1041	64	2006 or later	Spanish	HR+	II	II	Ductal	Yes	Yes	Lumpectomy	Yes	5.00548	0	5.00548	0	0	5.00548	0	0.0383562	Alive
1042	51	2000-2005	White	HR+	I	II	Lobular	No	Yes	Lumpectomy	Yes	10.0932	0	6.02466	1	0	10.0932	0	0.0383562	Local
1043	44	2000-2005	White	HER2+	II	III	Ductal	Yes	No	Mastectomy	Yes	7.87945	0	7.87945	0	0	7.87945	0	0.0630137	Alive
1044	46	2000-2005	White	HR+	0	III	Ductal	No	Yes	Mastectomy	No	8.12055	0	8.12055	0	0	8.12055	0	0.0630137	Alive
1045	55	2000-2005	White	HR+	II	II	Ductal	Yes	Yes	Mastectomy	Yes	8.98356	0	8.98356	0	0	8.98356	0	0.0739726	Alive
1046	61	1996-2000	Spanish	TNBC	I	III	Ductal	No	No	Mastectomy	No	11.2877	0	11.2877	0	0	11.2877	0	0.120548	Alive
1047	37	1996-2000	Black	HR+	I	III	Ductal	Yes	Yes	Mastectomy	Yes	10.7479	0	10.7479	0	0	10.7479	0	0.0356164	Alive
1048	43	1996-2000	Black	HR+	I	II	Lobular	No	No	Lumpectomy	Yes	10.2356	1	5.96438	1	0	5.96438	1	0.0575342	Distant->Death
1049	66	2000-2005	White	HR+	II	I	Lobular	Yes	Yes	Mastectomy	Yes	8.22192	0	8.22192	0	0	8.22192	0	0.0876712	Alive
1050	36	2006 or later	White	HR+	III	III	Ductal	Yes	Yes	Mastectomy	Yes	5.6	0	5.43562	1	0	5.43562	1	0.0931507	Distant
1051	36	1996-2000	White	HR+	I	II	Ductal	Yes	No	Mastectomy	No	12.011	0	12.011	0	0	12.011	0	0.0739726	Alive
1052	64	2000-2005	White	HR+	II	III	Lobular	Yes	Yes	Mastectomy	Yes	8.46575	0	8.46575	0	0	8.46575	0	0.0493151	Alive
1053	50	1996-2000	Spanish	HR+	II	II	Ductal	Yes	Yes	Mastectomy	Yes	11.5562	0	11.5562	0	0	11.5562	0	0.432877	Alive
1054	52	2000-2005	White	HR+	I	I	Lobular	Yes	Yes	Lumpectomy	Yes	7.86301	0	7.86301	0	0	7.86301	0	0.0712329	Alive
1055	35	2000-2005	White	TNBC	II	III	Ductal	Yes	No	Lumpectomy	Yes	6.69589	0	6.69589	0	0	6.69589	0	0.0547945	Alive
1056	43	2006 or later	White	HR+	II	II	Ductal	Yes	Yes	Mastectomy	No	5.8	0	5.8	0	0	5.8	0	0.0191781	Alive
1057	60	1996-2000	White	HR+	I	II	Ductal	No	Yes	Lumpectomy	Yes	12.2904	0	12.2904	0	0	12.2904	0	0.0520548	Alive
1058	61	2000-2005	Black	HR+	I	II	Ductal	No	Yes	Lumpectomy	Yes	8.35068	0	8.35068	0	0	8.35068	0	0.134247	Alive
1059	70	2000-2005	White	HR+	II	III	Ductal	No	No	Mastectomy	No	8.70685	1	8.70685	1	0	8.70685	1	0	Death
1060	67	2006 or later	White	TNBC	I	III	Ductal	No	No	Mastectomy	No	5.25205	0	5.25205	0	0	5.25205	0	0.109589	Alive
1061	35	1996-2000	White	HR+	II	II	Ductal	Yes	Yes	Mastectomy	No	9.89315	1	5.69315	1	0	5.69315	1	0.142466	Distant->Death
1062	59	1996-2000	White	TNBC	I	II	Ductal	No	No	Lumpectomy	Yes	14.3973	0	9.21918	1	0	14.3973	0	0.030137	Local
1063	55	1996-2000	Spanish	HR+	III	II	Ductal	Yes	Yes	Mastectomy	Yes	6.92603	0	6.92603	0	0	6.92603	0	0.0191781	Alive
1064	51	2006 or later	White	HR+	III	III	Ductal	Yes	Yes	Mastectomy	Yes	5.84658	0	5.84658	0	0	5.84658	0	0.0191781	Alive
1065	63	2000-2005	White	HER2+	I	III	Ductal	No	Yes	Lumpectomy	Yes	6.49589	1	6.49589	1	0	6.49589	1	0.0383562	Death
1066	47	2006 or later	White	HR+	I	II	Ductal	No	No	Lumpectomy	Yes	5.33973	0	5.33973	0	0	5.33973	0	0.0958904	Alive
1067	59	2000-2005	White	HR+	II	III	Ductal	Yes	Yes	Mastectomy	Yes	11.4274	0	11.4274	0	0	11.4274	0	0.0493151	Alive
1068	39	2000-2005	White	TNBC	II	III	Ductal	Yes	No	Lumpectomy	Yes	10.8493	0	10.8493	0	0	10.8493	0	0.0493151	Alive
1069	55	2000-2005	White	HER2+	I	III	Ductal	Yes	Yes	Mastectomy	Yes	9.66849	0	9.66849	0	0	9.66849	0	0.0520548	Alive
1070	49	1996-2000	White	HER2+	I	III	Ductal	Yes	Yes	Mastectomy	No	13.3479	0	13.3479	0	0	13.3479	0	0.0493151	Alive
1071	71	2000-2005	White	HR+	I	I	Ductal	No	Yes	Lumpectomy	Yes	8.49315	0	8.49315	0	0	8.49315	0	0.145205	Alive
1072	62	2000-2005	White	HR+	I	I	Ductal	Yes	Yes	Lumpectomy	Yes	7.75342	0	7.75342	0	0	7.75342	0	0.0767123	Alive
1073	65	2000-2005	White	HR+	II	II	Mixed	Yes	Yes	Mastectomy	No	8.08767	0	8.08767	0	0	8.08767	0	0.0493151	Alive
1074	51	2000-2005	Spanish	HR+	II	II	Lobular	Yes	Yes	Lumpectomy	Yes	5.58904	0	5.58904	0	0	5.58904	0	0.131507	Alive
1075	58	2000-2005	White	HR+	II	II	Mixed	No	Yes	Mastectomy	No	8.91507	0	8.91507	0	0	8.91507	0	0.112329	Alive
1076	66	1996-2000	White	HR+	I	I	Ductal	No	Yes	Lumpectomy	Yes	8.14247	0	8.14247	0	0	8.14247	0	0.090411	Alive
1077	64	2006 or later	White	HR+	I	I	Other	No	Yes	Lumpectomy	Yes	6.28767	0	6.28767	0	0	6.28767	0	0.112329	Alive
1078	56	1996-2000	White	HR+	0	II	Ductal	No	Yes	Mastectomy	No	14.3808	0	14.3808	0	0	14.3808	0	0.123288	Alive
1079	38	2000-2005	White	TNBC	II	III	Ductal	Yes	No	Mastectomy	No	6.70685	0	6.70685	0	0	6.70685	0	0.0136986	Alive
1080	50	1996-2000	White	HR+	II	II	Mixed	Yes	Yes	Mastectomy	No	14.326	0	14.326	0	0	14.326	0	0.0356164	Alive
1081	51	2006 or later	Spanish	HR+	I	II	Mixed	Yes	Yes	Lumpectomy	Yes	5.30137	0	5.30137	0	0	5.30137	0	0.134247	Alive
1082	49	2000-2005	Black	HR+	I	III	Ductal	Yes	Yes	Mastectomy	No	7.28767	0	7.28767	0	0	7.28767	0	0.0575342	Alive
1083	30	1996-2000	White	HR+	II	II	Ductal	Yes	Yes	Lumpectomy	Yes	12.6137	0	12.6137	0	0	12.6137	0	0	Alive
1084	56	2000-2005	White	HR+	II	II	Ductal	Yes	Yes	Mastectomy	No	8.49863	0	8.49863	0	0	8.49863	0	0.0410959	Alive
1085	35	2000-2005	Spanish	HR+	III	III	Ductal	Yes	Yes	Mastectomy	Yes	5.6411	0	5.6411	0	0	5.6411	0	0.0328767	Alive
1086	66	2000-2005	White	HER2+	II	III	Ductal	Yes	Yes	Mastectomy	No	6.40822	0	6.40822	0	0	6.40822	0	0.0520548	Alive
1087	55	2000-2005	Black	TNBC	II	II	Ductal	Yes	No	Lumpectomy	Yes	8.72329	0	8.72329	0	0	8.72329	0	0.0493151	Alive
1088	45	2000-2005	Spanish	HR+	II	II	Mixed	Yes	Yes	Mastectomy	Yes	7.31507	0	7.31507	0	0	7.31507	0	0.0410959	Alive
1089	58	2000-2005	White	HR+	III	III	Ductal	Yes	Yes	Mastectomy	Yes	9.33973	0	9.33973	0	0	9.33973	0	0.0767123	Alive
1090	77	2000-2005	White	HER2+	II	III	Ductal	No	Yes	Mastectomy	No	5.19452	1	5.19452	1	0	5.19452	1	-0.0273973	Death
1091	56	2000-2005	White	TNBC	I	III	Other	No	No	Lumpectomy	Yes	8.37534	0	8.37534	0	0	8.37534	0	0.0465753	Alive
1092	62	2000-2005	White	HR+	I	I	Other	No	Yes	Mastectomy	No	10.5151	0	10.5151	0	0	10.5151	0	-0.030137	Alive
1093	45	1996-2000	Black	TNBC	II	III	Ductal	Yes	No	Mastectomy	No	12.0521	0	12.0521	0	0	12.0521	0	0.210959	Alive
1094	41	2006 or later	Black	TNBC	II	III	Ductal	Yes	No	Mastectomy	No	5.00274	0	5.00274	0	0	5.00274	0	0.123288	Alive
1095	50	2000-2005	White	HR+	III	II	Mixed	Yes	Yes	Mastectomy	Yes	8.90959	0	8.73425	1	0	8.73425	1	0.0547945	Distant
1096	64	2000-2005	White	HR+	I	II	Lobular	No	No	Lumpectomy	Yes	10.7945	0	10.7945	0	0	10.7945	0	0.284932	Alive
1097	65	2000-2005	Other	HR+	I	II	Ductal	No	Yes	Mastectomy	No	9.52055	0	9.52055	0	0	9.52055	0	0.0794521	Alive
1098	56	1996-2000	White	HR+	I	II	Other	Yes	Yes	Lumpectomy	Yes	13.7479	0	13.7479	0	0	13.7479	0	0.060274	Alive
1099	44	2006 or later	White	HR+	I	II	Other	No	Yes	Mastectomy	No	5.37534	0	5.37534	0	0	5.37534	0	0.0191781	Alive
1100	42	2000-2005	White	HR+	II	III	Ductal	Yes	Yes	Mastectomy	No	7.32603	0	6.6	1	0	6.6	1	0.139726	Distant
1101	46	2000-2005	Other	TNBC	II	III	Ductal	Yes	No	Mastectomy	No	9.76438	0	9.76438	0	0	9.76438	0	0.0712329	Alive
1102	45	2000-2005	Spanish	HR+	I	II	Ductal	Yes	Yes	Lumpectomy	Yes	7.35068	0	7.35068	0	0	7.35068	0	0.167123	Alive
1103	41	1996-2000	White	HER2+	I	II	Ductal	Yes	No	Lumpectomy	Yes	10.5973	0	10.5973	0	0	10.5973	0	0	Alive
1104	46	2000-2005	White	HER2+	I	III	Ductal	Yes	No	Lumpectomy	Yes	7.67123	0	7.67123	0	0	7.67123	0	0.0684932	Alive
1105	41	1996-2000	Black	HER2+	I	II	Ductal	Yes	Yes	Lumpectomy	Yes	10.2411	0	10.2411	0	0	10.2411	0	0.30137	Alive
1106	44	2006 or later	Other	HR+	III	I	Lobular	Yes	Yes	Lumpectomy	Yes	5.70959	0	5.70959	0	0	5.70959	0	0.106849	Alive
1107	56	2000-2005	White	HR+	II	III	Lobular	No	No	Mastectomy	No	6.49041	0	6.49041	0	0	6.49041	0	0.0383562	Alive
1108	50	2006 or later	White	HR+	II	II	Ductal	Yes	Yes	Mastectomy	No	5.96164	0	5.96164	0	0	5.96164	0	0.0712329	Alive
1109	60	2000-2005	White	HR+	I	II	Ductal	No	Yes	Lumpectomy	Yes	6.49041	0	6.49041	0	0	6.49041	0	0.0739726	Alive
1110	51	1996-2000	White	HR+	II	III	Ductal	Yes	Yes	Mastectomy	No	12.3699	0	12.3699	0	0	12.3699	0	0	Alive
1111	70	2006 or later	White	HR+	II	II	Lobular	No	Yes	Mastectomy	No	5.78082	0	5.78082	0	0	5.78082	0	0.0356164	Alive
1112	55	2000-2005	Black	HR+	I	I	Ductal	No	Yes	Mastectomy	No	6.30685	0	6.30685	0	0	6.30685	0	-0.153425	Alive
1113	48	1996-2000	White	HR+	I	II	Ductal	No	Yes	Mastectomy	No	5.19726	0	5.19726	0	0	5.19726	0	0	Alive
1114	47	2000-2005	White	HR+	II	II	Ductal	Yes	Yes	Mastectomy	Yes	9.97534	0	9.97534	0	0	9.97534	0	0.0273973	Alive
1115	41	2006 or later	Spanish	HR+	I	I	Other	No	Yes	Lumpectomy	Yes	7.19452	0	7.19452	0	0	7.19452	0	0.115068	Alive
1116	48	2006 or later	Black	HR+	I	I	Lobular	No	Yes	Lumpectomy	Yes	5.93425	0	5.93425	0	0	5.93425	0	0.180822	Alive
1117	54	2000-2005	White	HR+	I	II	Ductal	No	No	Mastectomy	No	7.92055	0	7.92055	0	0	7.92055	0	-0.0164384	Alive
1118	65	1996-2000	White	HR+	II	II	Lobular	Yes	Yes	Mastectomy	No	12.1342	0	12.1342	0	0	12.1342	0	0.0684932	Alive
1119	50	2000-2005	Spanish	HR+	I	III	Ductal	No	Yes	Lumpectomy	Yes	7.15342	0	7.15342	0	0	7.15342	0	0.115068	Alive
1120	39	2000-2005	White	TNBC	II	III	Ductal	Yes	No	Lumpectomy	Yes	7.33425	0	7.33425	0	0	7.33425	0	0.0219178	Alive
1121	64	2000-2005	Black	HR+	I	II	Ductal	No	Yes	Lumpectomy	Yes	7.04658	0	7.04658	0	0	7.04658	0	0.0657534	Alive
1122	56	1996-2000	Black	HR+	II	III	Ductal	No	Yes	Lumpectomy	Yes	15.2877	0	15.2877	0	0	15.2877	0	0.0547945	Alive
1123	30	2000-2005	White	HR+	I	II	Ductal	Yes	Yes	Lumpectomy	Yes	5.90959	0	5.90959	0	0	5.90959	0	0.0986301	Alive
1124	42	2000-2005	Black	HER2+	I	III	Ductal	Yes	No	Mastectomy	No	10.7863	0	10.7863	0	0	10.7863	0	0.0465753	Alive
1125	48	2000-2005	White	HR+	I	III	Ductal	Yes	Yes	Lumpectomy	Yes	8.44384	0	8.44384	0	0	8.44384	0	0.0986301	Alive
1126	49	2000-2005	Spanish	HR+	II	II	Ductal	Yes	Yes	Lumpectomy	Yes	9.07123	0	9.07123	0	0	9.07123	0	0.0547945	Alive
1127	38	2000-2005	Spanish	HR+	I	II	Ductal	Yes	Yes	Lumpectomy	Yes	8.32329	0	8.32329	0	0	8.32329	0	0.0520548	Alive
1128	49	2000-2005	Black	HR+	I	III	Ductal	No	Yes	Lumpectomy	Yes	5.78356	0	5.78356	0	0	5.78356	0	0.257534	Alive
1129	49	2006 or later	Black	HR+	II	II	Ductal	Yes	Yes	Lumpectomy	Yes	6.0274	0	6.0274	0	0	6.0274	0	0.0958904	Alive
1130	75	2000-2005	Other	HR+	I	II	Ductal	No	Yes	Mastectomy	No	8.16438	0	8.16438	0	0	8.16438	0	0.0520548	Alive
1131	41	1996-2000	Black	TNBC	II	III	Ductal	Yes	No	Mastectomy	No	13.6959	0	13.6959	0	0	13.6959	0	0.0794521	Alive
1132	51	2000-2005	White	HR+	II	III	Ductal	Yes	No	Lumpectomy	Yes	7.82466	0	7.82466	0	0	7.82466	0	0.342466	Alive
1133	51	2000-2005	White	HR+	II	II	Lobular	Yes	Yes	Lumpectomy	Yes	11.5096	0	11.5096	0	0	11.5096	0	0.0821918	Alive
1134	43	1996-2000	Other	HR+	I	II	Ductal	Yes	Yes	Mastectomy	No	11.5616	0	11.0658	1	0	11.5616	0	0.0986301	Local
1135	53	2000-2005	White	HR+	I	I	Other	No	Yes	Lumpectomy	Yes	8.15342	0	8.15342	0	0	8.15342	0	0.0821918	Alive
1136	51	1996-2000	White	HR+	III	III	Other	Yes	No	Mastectomy	No	10.463	0	10.463	0	0	10.463	0	0	Alive
1137	43	2000-2005	White	HR+	II	III	Ductal	Yes	Yes	Mastectomy	No	7.96438	0	7.96438	0	0	7.96438	0	0.0958904	Alive
1138	63	2000-2005	White	HR+	II	III	Lobular	Yes	Yes	Lumpectomy	Yes	8.28219	0	7.74521	1	0	7.74521	1	0.0575342	Distant
1139	61	2000-2005	Black	HR+	II	III	Ductal	Yes	Yes	Mastectomy	No	8.05205	0	8.05205	0	0	8.05205	0	0.0465753	Alive
1140	65	2000-2005	White	HR+	I	II	Ductal	Yes	Yes	Mastectomy	No	7.23836	0	7.23836	0	0	7.23836	0	0.0630137	Alive
1141	47	2000-2005	Spanish	HR+	II	III	Ductal	Yes	Yes	Lumpectomy	Yes	10.7233	0	10.7233	0	0	10.7233	0	0.0794521	Alive
1142	67	2000-2005	White	HR+	I	II	Mixed	No	No	Lumpectomy	Yes	9.45479	0	9.45479	0	0	9.45479	0	0.0410959	Alive
1143	76	2006 or later	White	HR+	I	II	Ductal	No	Yes	Lumpectomy	Yes	5.9726	0	5.9726	0	0	5.9726	0	0.10137	Alive
1144	53	2000-2005	White	HR+	I	II	Ductal	Yes	Yes	Lumpectomy	Yes	10.9479	0	10.9479	0	0	10.9479	0	0.0520548	Alive
1145	52	2000-2005	White	HER2+	II	II	Ductal	Yes	Yes	Lumpectomy	Yes	7.84932	0	7.84932	0	0	7.84932	0	0.0575342	Alive
1146	53	2000-2005	Spanish	HR+	I	I	Other	No	Yes	Mastectomy	No	9.72877	0	9.72877	0	0	9.72877	0	0.0931507	Alive
1147	62	1996-2000	White	HR+	I	II	Ductal	Yes	Yes	Lumpectomy	Yes	15.6411	0	15.6411	0	0	15.6411	0	0.0657534	Alive
1148	72	1996-2000	White	HR+	I	I	Other	No	No	Mastectomy	No	8.44658	1	8.44658	1	0	8.44658	1	0.0520548	Death
1149	61	2000-2005	White	HR+	II	II	Ductal	Yes	Yes	Lumpectomy	Yes	8.9726	0	8.9726	0	0	8.9726	0	0.0465753	Alive
1150	56	2000-2005	White	HR+	I	I	Mixed	No	Yes	Lumpectomy	Yes	8.50685	0	8.50685	0	0	8.50685	0	0.060274	Alive
1151	58	2006 or later	White	HR+	I	II	Ductal	No	Yes	Mastectomy	No	6.19726	0	6.19726	0	0	6.19726	0	0.0821918	Alive
1152	47	2000-2005	Spanish	TNBC	I	III	Ductal	No	No	Lumpectomy	Yes	9.66575	1	9.66575	1	0	9.66575	1	0.0958904	Death
1153	51	2000-2005	White	HER2+	II	II	Ductal	Yes	Yes	Mastectomy	No	6.0274	0	6.0274	0	0	6.0274	0	0.0383562	Alive
1154	64	1996-2000	White	HR+	I	II	Ductal	Yes	Yes	Lumpectomy	Yes	8.32055	0	8.32055	0	0	8.32055	0	-0.0246575	Alive
1155	33	1996-2000	White	HR+	I	II	Ductal	Yes	Yes	Mastectomy	No	12.4027	0	6.25205	1	0	6.25205	1	0.0383562	Distant
1156	53	1996-2000	White	TNBC	I	III	Ductal	No	No	Lumpectomy	Yes	11.5342	0	11.5342	0	0	11.5342	0	0.0630137	Alive
1157	62	1996-2000	White	HR+	I	III	Ductal	No	Yes	Lumpectomy	Yes	12.5507	0	12.5507	0	0	12.5507	0	0.0356164	Alive
1158	69	2000-2005	White	HR+	I	II	Ductal	No	Yes	Lumpectomy	Yes	8.21096	0	8.21096	0	0	8.21096	0	0.0575342	Alive
1159	52	2000-2005	White	HER2+	II	III	Ductal	Yes	Yes	Lumpectomy	Yes	7.7589	0	7.7589	0	0	7.7589	0	0.0575342	Alive
1160	51	2000-2005	White	HER2+	III	III	Ductal	Yes	Yes	Mastectomy	Yes	8.51781	0	8.51781	0	0	8.51781	0	0.0630137	Alive
1161	29	2000-2005	Spanish	HER2+	II	III	Ductal	Yes	Yes	Mastectomy	No	9.50959	0	9.50959	0	0	9.50959	0	0.0849315	Alive
1162	65	1996-2000	Black	TNBC	II	III	Ductal	Yes	No	Lumpectomy	Yes	9.46301	0	9.46301	0	0	9.46301	0	0.0547945	Alive
1163	47	2000-2005	White	HR+	II	II	Ductal	Yes	Yes	Lumpectomy	Yes	8.79452	0	8.79452	0	0	8.79452	0	0.112329	Alive
1164	62	2000-2005	White	HR+	I	II	Ductal	No	Yes	Lumpectomy	Yes	10.0493	0	10.0493	0	0	10.0493	0	0.194521	Alive
1165	38	2000-2005	White	TNBC	I	III	Ductal	Yes	No	Lumpectomy	Yes	7.5589	0	7.5589	0	0	7.5589	0	0.0575342	Alive
1166	63	2000-2005	White	HR+	I	II	Ductal	Yes	Yes	Lumpectomy	Yes	6.82466	0	6.82466	0	0	6.82466	0	0.0986301	Alive
1167	62	1996-2000	White	HR+	I	II	Other	No	Yes	Mastectomy	No	12.0932	0	12.0932	0	0	12.0932	0	0.0356164	Alive
1168	36	1996-2000	White	TNBC	I	III	Ductal	Yes	No	Lumpectomy	Yes	13.3479	0	13.3479	0	0	13.3479	0	0.0657534	Alive
1169	46	2000-2005	White	HR+	II	III	Ductal	Yes	Yes	Mastectomy	Yes	10.3726	0	10.3726	0	0	10.3726	0	0.0520548	Alive
1170	74	2000-2005	White	TNBC	II	II	Ductal	Yes	No	Lumpectomy	Yes	9.84384	1	9.84384	1	0	9.84384	1	0.131507	Death
1171	49	2006 or later	White	TNBC	I	III	Ductal	Yes	No	Lumpectomy	Yes	6.30959	0	6.30959	0	0	6.30959	0	0.0739726	Alive
1172	78	2000-2005	White	HR+	I	II	Other	No	Yes	Mastectomy	No	9.30137	0	9.30137	0	0	9.30137	0	0.0328767	Alive
1173	51	1996-2000	White	HER2+	I	III	Ductal	No	Yes	Lumpectomy	Yes	14.6493	0	14.6493	0	0	14.6493	0	0.142466	Alive
1174	78	1996-2000	White	HR+	II	III	Ductal	No	Yes	Lumpectomy	Yes	14.2027	1	14.2027	1	0	14.2027	1	0.0575342	Death
1175	49	2000-2005	White	HR+	III	II	Ductal	Yes	Yes	Mastectomy	Yes	7.7589	0	7.7589	0	0	7.7589	0	0.0931507	Alive
1176	55	2000-2005	White	HR+	II	III	Ductal	Yes	Yes	Mastectomy	No	6.57808	0	6.57808	0	0	6.57808	0	0.126027	Alive
1177	60	2000-2005	White	TNBC	II	III	Ductal	Yes	No	Mastectomy	No	8.53151	0	8.53151	0	0	8.53151	0	0.0547945	Alive
1178	63	2000-2005	White	HER2+	III	II	Ductal	Yes	No	Mastectomy	Yes	9.14795	1	9.14795	1	0	9.14795	1	0.0547945	Death
1179	35	1996-2000	White	HR+	I	II	Ductal	Yes	Yes	Lumpectomy	Yes	11.9699	0	11.9699	0	0	11.9699	0	0.0465753	Alive
1180	54	2006 or later	White	HR+	I	I	Ductal	No	Yes	Lumpectomy	Yes	6.32603	0	6.32603	0	0	6.32603	0	0.147945	Alive
1181	50	2006 or later	Spanish	HR+	II	III	Ductal	Yes	Yes	Mastectomy	No	5.07671	0	5.07671	0	0	5.07671	0	0.0328767	Alive
1182	44	2006 or later	White	HR+	I	III	Ductal	Yes	Yes	Mastectomy	No	6.34795	0	6.34795	0	0	6.34795	0	0.0575342	Alive
1183	77	2000-2005	White	HR+	I	II	Ductal	No	Yes	Lumpectomy	Yes	8.08219	1	8.08219	1	0	8.08219	1	0.106849	Death
1184	70	2000-2005	White	TNBC	I	III	Ductal	No	No	Lumpectomy	Yes	8.63562	0	8.63562	0	0	8.63562	0	0.0383562	Alive
1185	50	1996-2000	White	HR+	II	II	Lobular	Yes	No	Lumpectomy	Yes	13.1014	0	12.7315	1	0	12.7315	1	0.0246575	Distant
1186	71	1996-2000	Black	HR+	II	II	Ductal	No	Yes	Lumpectomy	Yes	8.4137	1	5.71781	1	0	5.71781	1	0.0931507	Distant->Death
1187	61	2006 or later	White	TNBC	I	III	Ductal	No	No	Lumpectomy	Yes	5.26849	0	5.26849	0	0	5.26849	0	0.0684932	Alive
1188	48	2000-2005	White	HR+	I	III	Ductal	Yes	Yes	Lumpectomy	Yes	10.7507	0	10.7507	0	0	10.7507	0	0.0739726	Alive
1189	71	2006 or later	White	HER2+	I	III	Ductal	Yes	No	Lumpectomy	Yes	6.37534	0	6.37534	0	0	6.37534	0	0.0465753	Alive
1190	54	2000-2005	White	HR+	I	II	Ductal	No	Yes	Lumpectomy	Yes	7.8274	0	7.8274	0	0	7.8274	0	0.0794521	Alive
1191	47	2000-2005	White	HR+	III	II	Ductal	Yes	Yes	Mastectomy	Yes	9.24658	0	9.24658	0	0	9.24658	0	0.0109589	Alive
1192	67	2000-2005	White	TNBC	II	III	Ductal	Yes	No	Lumpectomy	Yes	8.56438	0	8.56438	0	0	8.56438	0	0.0465753	Alive
1193	47	2000-2005	Spanish	HR+	II	II	Ductal	Yes	Yes	Mastectomy	No	8.67397	0	8.67397	0	0	8.67397	0	0.112329	Alive
1194	50	2000-2005	White	HR+	I	II	Ductal	No	Yes	Lumpectomy	Yes	9.1589	0	9.1589	0	0	9.1589	0	0.0520548	Alive
1195	74	1996-2000	White	TNBC	I	II	Ductal	No	No	Mastectomy	No	9.99178	0	9.99178	0	0	9.99178	0	0.090411	Alive
1196	56	2000-2005	White	HR+	I	II	Ductal	No	Yes	Lumpectomy	Yes	8.00548	0	8.00548	0	0	8.00548	0	0.0986301	Alive
1197	66	2000-2005	White	TNBC	I	III	Ductal	Yes	No	Lumpectomy	Yes	8.4137	0	8.4137	0	0	8.4137	0	0.109589	Alive
1198	57	1996-2000	White	HR+	III	III	Ductal	Yes	Yes	Mastectomy	Yes	15.1781	0	15.1781	0	0	15.1781	0	0.0383562	Alive
1199	25	2000-2005	White	HER2+	II	III	Ductal	Yes	Yes	Mastectomy	Yes	8.53425	0	8.53425	0	0	8.53425	0	0.0410959	Alive
1200	50	2000-2005	White	TNBC	I	III	Ductal	Yes	No	Lumpectomy	Yes	7.99726	0	7.99726	0	0	7.99726	0	0.147945	Alive
1201	61	2000-2005	Spanish	HR+	III	II	Ductal	Yes	Yes	Mastectomy	Yes	8.07123	0	8.07123	0	0	8.07123	0	0.134247	Alive
1202	65	1996-2000	White	HR+	III	II	Ductal	Yes	Yes	Mastectomy	Yes	11.389	0	11.389	0	0	11.389	0	0.090411	Alive
1203	44	2006 or later	White	HR+	I	I	Other	Yes	Yes	Lumpectomy	Yes	6.35616	0	6.35616	0	0	6.35616	0	0.0958904	Alive
1204	74	2006 or later	Black	TNBC	II	III	Mixed	Yes	No	Lumpectomy	Yes	5.67945	0	5.67945	0	0	5.67945	0	0.175342	Alive
1205	62	2000-2005	White	HR+	I	I	Ductal	No	Yes	Lumpectomy	Yes	8.78356	0	8.78356	0	0	8.78356	0	-0.0356164	Alive
1206	58	2000-2005	White	HR+	II	II	Lobular	Yes	Yes	Mastectomy	Yes	11.1014	0	11.1014	0	0	11.1014	0	0.279452	Alive
1207	58	1996-2000	White	HR+	II	III	Ductal	Yes	Yes	Mastectomy	No	8.91781	0	8.91781	0	0	8.91781	0	0	Alive
1208	29	1996-2000	White	HR+	II	III	Ductal	Yes	Yes	Mastectomy	Yes	12.4575	0	12.4575	0	0	12.4575	0	0.0191781	Alive
1209	44	2000-2005	White	HR+	II	I	Lobular	Yes	Yes	Mastectomy	Yes	8.45753	0	8.45753	0	0	8.45753	0	0.0986301	Alive
1210	46	2006 or later	Black	TNBC	II	III	Ductal	Yes	No	Lumpectomy	Yes	6.5589	0	6.5589	0	0	6.5589	0	0.10137	Alive
1211	57	1996-2000	White	HR+	II	II	Other	Yes	Yes	Lumpectomy	Yes	11.3808	0	11.3808	0	0	11.3808	0	0.0794521	Alive
1212	47	2000-2005	White	HR+	II	II	Ductal	Yes	Yes	Lumpectomy	No	8.13973	0	8.13973	0	0	8.13973	0	0.030137	Alive
1213	43	2000-2005	White	HR+	II	II	Ductal	Yes	Yes	Lumpectomy	Yes	7.16986	0	7.16986	0	0	7.16986	0	0.0438356	Alive
1214	42	2000-2005	White	TNBC	II	III	Ductal	Yes	No	Lumpectomy	Yes	6.61096	0	6.61096	0	0	6.61096	0	0.060274	Alive
1215	55	2000-2005	White	HR+	II	II	Ductal	Yes	Yes	Mastectomy	Yes	7.55616	0	7.55616	0	0	7.55616	0	0.0794521	Alive
1216	58	1996-2000	Spanish	HR+	II	II	Ductal	Yes	Yes	Lumpectomy	Yes	12.463	0	12.463	0	0	12.463	0	0.0931507	Alive
1217	33	1996-2000	White	HER2+	III	III	Ductal	Yes	Yes	Mastectomy	Yes	14.3205	0	14.3205	0	0	14.3205	0	0.0164384	Alive
1218	45	2000-2005	Black	HR+	0	III	Ductal	Yes	Yes	Mastectomy	No	9.86301	0	9.86301	0	0	9.86301	0	0.0821918	Alive
1219	47	2000-2005	White	HR+	III	III	Ductal	Yes	Yes	Lumpectomy	Yes	8.5863	0	8.5863	0	0	8.5863	0	0.30411	Alive
1220	61	2000-2005	Spanish	HER2+	I	II	Other	No	Yes	Lumpectomy	Yes	11.0822	0	11.0822	0	0	11.0822	0	0.0383562	Alive
1221	71	2000-2005	White	HR+	II	II	Mixed	Yes	Yes	Mastectomy	Yes	8.86849	0	8.86849	0	0	8.86849	0	0.0547945	Alive
1222	63	1996-2000	White	HR+	II	II	Ductal	No	Yes	Lumpectomy	Yes	12.3644	0	6.60548	1	0	6.60548	1	0.0493151	Distant
1223	45	2000-2005	White	HER2+	I	II	Ductal	Yes	Yes	Lumpectomy	Yes	8.55068	0	8.55068	0	0	8.55068	0	0.106849	Alive
1224	51	2006 or later	White	HER2+	II	III	Ductal	Yes	No	Mastectomy	Yes	5.28493	0	5.28493	0	0	5.28493	0	0.060274	Alive
1225	49	2006 or later	White	HR+	II	II	Ductal	Yes	Yes	Mastectomy	Yes	6.29315	0	6.29315	0	0	6.29315	0	0.19726	Alive
1226	50	2000-2005	White	HR+	II	II	Ductal	Yes	Yes	Lumpectomy	Yes	8.27397	0	8.27397	0	0	8.27397	0	0.153425	Alive
1227	40	2000-2005	White	HR+	II	II	Ductal	Yes	Yes	Mastectomy	Yes	8.55342	0	8.55342	0	0	8.55342	0	0.0575342	Alive
1228	60	2006 or later	White	HR+	I	I	Other	No	Yes	Lumpectomy	Yes	5.20822	0	5.20822	0	0	5.20822	0	0.0821918	Alive
1229	41	2006 or later	White	TNBC	III	III	Ductal	Yes	No	Mastectomy	Yes	5.46301	0	5.46301	0	0	5.46301	0	0.0520548	Alive
1230	52	1996-2000	Spanish	HR+	I	II	Ductal	No	No	Mastectomy	No	10.0055	0	10.0055	0	0	10.0055	0	0	Alive
1231	54	2006 or later	White	HR+	I	II	Ductal	Yes	Yes	Mastectomy	No	5.26027	0	5.26027	0	0	5.26027	0	0.0794521	Alive
1232	47	2000-2005	Black	HER2+	II	III	Ductal	Yes	No	Lumpectomy	Yes	10.3452	0	10.3452	0	0	10.3452	0	0.147945	Alive
1233	59	2006 or later	White	HR+	I	I	Ductal	Yes	Yes	Lumpectomy	Yes	5.49863	0	5.49863	0	0	5.49863	0	0.115068	Alive
1234	53	1996-2000	White	HR+	I	II	Mixed	No	Yes	Mastectomy	Yes	13.0603	0	13.0603	0	0	13.0603	0	0.090411	Alive
1235	67	2000-2005	White	HR+	II	II	Lobular	Yes	No	Mastectomy	No	6.71233	1	6.71233	1	0	6.71233	1	0.0958904	Death
1236	42	2000-2005	White	TNBC	I	III	Ductal	Yes	No	Mastectomy	Yes	6.36438	0	6.36438	0	0	6.36438	0	0.060274	Alive
1237	42	2000-2005	Spanish	HR+	I	II	Ductal	Yes	Yes	Mastectomy	No	8.04384	0	8.04384	0	0	8.04384	0	0.0684932	Alive
1238	47	1996-2000	Spanish	HR+	II	II	Lobular	Yes	Yes	Mastectomy	Yes	11.2603	0	11.2603	0	0	11.2603	0	0.0657534	Alive
1239	38	2000-2005	White	HR+	I	II	Ductal	Yes	No	Mastectomy	No	10.1233	0	10.1233	0	0	10.1233	0	0.0356164	Alive
1240	65	2000-2005	White	HR+	I	II	Ductal	No	Yes	Lumpectomy	Yes	9.86301	0	9.86301	0	0	9.86301	0	0.0164384	Alive
1241	37	2006 or later	White	HR+	II	III	Ductal	Yes	Yes	Mastectomy	No	6.23288	0	6.23288	0	0	6.23288	0	0.060274	Alive
1242	60	2000-2005	Spanish	HR+	I	II	Ductal	Yes	Yes	Mastectomy	Yes	7.94521	0	7.94521	0	0	7.94521	0	0.153425	Alive
1243	54	2000-2005	White	HR+	I	III	Ductal	No	Yes	Lumpectomy	Yes	11.2274	0	11.2274	0	0	11.2274	0	0.106849	Alive
1244	33	2006 or later	Spanish	HR+	II	II	Mixed	Yes	Yes	Mastectomy	Yes	7.20822	0	7.20822	0	0	7.20822	0	0.115068	Alive
1245	53	1996-2000	Black	TNBC	II	III	Ductal	No	No	Lumpectomy	Yes	8.4	0	8.4	0	0	8.4	0	-0.0164384	Alive
1246	34	2006 or later	White	TNBC	II	III	Ductal	Yes	No	Mastectomy	No	5.30959	0	5.30959	0	0	5.30959	0	0.030137	Alive
1247	50	2000-2005	White	HR+	I	III	Ductal	Yes	Yes	Mastectomy	Yes	9.44932	0	9.44932	0	0	9.44932	0	0.0383562	Alive
1248	79	1996-2000	White	HR+	I	II	Ductal	No	Yes	Lumpectomy	Yes	8.40274	1	8.40274	1	0	8.40274	1	0.0986301	Death
1249	59	2000-2005	White	HR+	II	II	Ductal	No	Yes	Lumpectomy	No	7.46575	0	7.46575	0	0	7.46575	0	0.430137	Alive
1250	52	2000-2005	White	TNBC	II	II	Ductal	Yes	No	Mastectomy	No	8.27397	0	8.27397	0	0	8.27397	0	0.0410959	Alive
1251	32	1996-2000	Spanish	HR+	I	II	Ductal	No	Yes	Lumpectomy	Yes	14.6904	0	14.6904	0	0	14.6904	0	0.0684932	Alive
1252	50	2000-2005	White	HR+	I	II	Ductal	No	Yes	Lumpectomy	Yes	8.32877	0	8.32877	0	0	8.32877	0	-0.0493151	Alive
1253	34	1996-2000	White	HR+	I	II	Ductal	Yes	Yes	Lumpectomy	Yes	15.0767	0	15.0767	0	0	15.0767	0	-0.00273973	Alive
1254	44	2006 or later	White	HR+	I	II	Mixed	Yes	Yes	Lumpectomy	Yes	7.23014	0	7.23014	0	0	7.23014	0	0.0410959	Alive
1255	72	1996-2000	Spanish	TNBC	I	III	Ductal	No	No	Lumpectomy	Yes	9.43836	0	9.43836	0	0	9.43836	0	0.0767123	Alive
1256	42	2000-2005	Spanish	HER2+	I	III	Ductal	Yes	Yes	Mastectomy	No	9.64658	0	9.64658	0	0	9.64658	0	0.257534	Alive
1257	62	2000-2005	White	HR+	I	I	Ductal	No	Yes	Lumpectomy	Yes	11.4082	0	11.4082	0	0	11.4082	0	0.172603	Alive
1258	56	2006 or later	White	HR+	I	II	Ductal	No	No	Mastectomy	No	5.37534	0	5.37534	0	0	5.37534	0	-0.0931507	Alive
1259	50	1996-2000	White	TNBC	I	III	Ductal	Yes	No	Lumpectomy	Yes	10.789	0	10.789	0	0	10.789	0	0.117808	Alive
1260	65	2000-2005	White	HR+	I	III	Ductal	No	Yes	Lumpectomy	Yes	7.27945	0	7.27945	0	0	7.27945	0	0.0520548	Alive
1261	43	1996-2000	White	HR+	I	III	Ductal	Yes	No	Lumpectomy	Yes	13.0438	0	13.0438	0	0	13.0438	0	0.131507	Alive
1262	39	2000-2005	White	TNBC	II	III	Ductal	Yes	No	Lumpectomy	Yes	8.64658	0	8.64658	0	0	8.64658	0	0.0438356	Alive
1263	66	2006 or later	White	HR+	II	II	Ductal	Yes	Yes	Lumpectomy	Yes	5.16986	0	5.16986	0	0	5.16986	0	0.090411	Alive
1264	40	1996-2000	White	HR+	I	II	Ductal	No	Yes	Lumpectomy	Yes	11.9699	0	11.9699	0	0	11.9699	0	0.0794521	Alive
1265	53	2000-2005	Spanish	HR+	I	II	Ductal	No	Yes	Mastectomy	No	6.53973	0	6.53973	0	0	6.53973	0	0.090411	Alive
1266	74	2000-2005	Black	HR+	I	II	Lobular	No	Yes	Lumpectomy	No	9.24932	1	9.24932	1	0	9.24932	1	0.123288	Death
1267	57	2000-2005	White	HR+	I	II	Mixed	Yes	Yes	Lumpectomy	Yes	8.13425	0	8.13425	0	0	8.13425	0	0.0712329	Alive
1268	46	1996-2000	Other	TNBC	II	III	Ductal	Yes	No	Mastectomy	Yes	12.8329	0	12.8329	0	0	12.8329	0	0.0958904	Alive
1269	55	1996-2000	Spanish	HR+	I	II	Ductal	Yes	Yes	Lumpectomy	Yes	8.15616	0	8.15616	0	0	8.15616	0	0	Alive
1270	40	2000-2005	White	HR+	I	II	Mixed	Yes	No	Mastectomy	No	7.23836	0	7.23836	0	0	7.23836	0	0.0383562	Alive
1271	36	2000-2005	White	HR+	II	II	Lobular	Yes	Yes	Mastectomy	Yes	5.98082	0	5.98082	0	0	5.98082	0	0.0575342	Alive
1272	48	1996-2000	Other	TNBC	III	III	Ductal	Yes	No	Mastectomy	Yes	12.663	0	12.663	0	0	12.663	0	0.331507	Alive
1273	44	2000-2005	White	HER2+	I	III	Ductal	Yes	Yes	Lumpectomy	Yes	11.2247	0	11.2247	0	0	11.2247	0	0.0438356	Alive
1274	53	2006 or later	Spanish	HER2+	I	II	Ductal	Yes	No	Lumpectomy	No	5.44932	0	5.44932	0	0	5.44932	0	0.0575342	Alive
1275	51	2006 or later	White	HR+	I	II	Other	No	Yes	Mastectomy	No	5.49041	0	5.49041	0	0	5.49041	0	0.252055	Alive
1276	64	2000-2005	White	HR+	II	III	Mixed	Yes	Yes	Mastectomy	Yes	11.6603	0	11.6603	0	0	11.6603	0	0.0986301	Alive
1277	49	2006 or later	White	HR+	I	III	Ductal	Yes	Yes	Lumpectomy	Yes	6.2274	0	6.2274	0	0	6.2274	0	0.0712329	Alive
1278	67	2000-2005	White	HER2+	I	III	Ductal	No	Yes	Lumpectomy	Yes	9.00274	0	9.00274	0	0	9.00274	0	0.10411	Alive
1279	48	1996-2000	White	TNBC	II	III	Ductal	Yes	No	Lumpectomy	Yes	12.0603	0	12.0603	0	0	12.0603	0	0.0794521	Alive
1280	62	2006 or later	Black	TNBC	II	III	Other	Yes	No	Mastectomy	Yes	5.88493	0	5.88493	0	0	5.88493	0	0.4	Alive
1281	49	2000-2005	Other	HR+	II	III	Other	No	Yes	Lumpectomy	Yes	7.29041	0	7.29041	0	0	7.29041	0	0.0136986	Alive
1282	38	1996-2000	White	HR+	I	II	Ductal	Yes	No	Mastectomy	No	12.0301	0	12.0301	0	0	12.0301	0	0.0356164	Alive
1283	75	2000-2005	Spanish	HER2+	I	III	Ductal	No	No	Lumpectomy	Yes	10.337	0	10.337	0	0	10.337	0	0.134247	Alive
1284	39	2000-2005	Spanish	HR+	III	III	Ductal	Yes	Yes	Mastectomy	Yes	7.08493	0	7.08493	0	0	7.08493	0	0.0191781	Alive
1285	59	1996-2000	White	HR+	II	II	Ductal	Yes	Yes	Lumpectomy	Yes	14.8411	0	14.8411	0	0	14.8411	0	-0.0246575	Alive
1286	59	2000-2005	White	HER2+	II	III	Ductal	Yes	No	Mastectomy	No	8.46027	0	8.46027	0	0	8.46027	0	0.090411	Alive
1287	50	2006 or later	Black	HR+	I	III	Ductal	Yes	Yes	Lumpectomy	Yes	5.55616	0	5.55616	0	0	5.55616	0	0.109589	Alive
1288	45	2000-2005	Spanish	TNBC	II	II	Ductal	Yes	Yes	Mastectomy	No	6.05479	0	6.05479	0	0	6.05479	0	0.172603	Alive
1289	63	1996-2000	White	HR+	I	II	Ductal	No	Yes	Lumpectomy	Yes	14.1315	0	14.1315	0	0	14.1315	0	0.0383562	Alive
1290	74	2000-2005	White	HR+	I	II	Ductal	Yes	Yes	Mastectomy	Yes	9.06301	0	9.06301	0	0	9.06301	0	0.0547945	Alive
1291	60	2000-2005	Spanish	HR+	II	II	Ductal	Yes	Yes	Mastectomy	Yes	5.78082	0	5.78082	0	0	5.78082	0	0.117808	Alive
1292	47	2000-2005	White	HR+	I	II	Ductal	Yes	Yes	Mastectomy	No	7.19726	0	7.19726	0	0	7.19726	0	0.150685	Alive
1293	36	2000-2005	White	HER2+	0	II	Ductal	Yes	Yes	Mastectomy	No	8.5589	0	8.5589	0	0	8.5589	0	0.0794521	Alive
1294	63	2006 or later	White	HR+	II	II	Lobular	Yes	Yes	Mastectomy	No	6.52603	0	6.52603	0	0	6.52603	0	0.0794521	Alive
1295	36	2006 or later	Black	TNBC	II	III	Other	Yes	No	Mastectomy	No	6.99726	0	6.99726	0	0	6.99726	0	0.180822	Alive
1296	69	1996-2000	White	HR+	I	III	Ductal	No	Yes	Lumpectomy	Yes	11.2877	0	11.2877	0	0	11.2877	0	0.0493151	Alive
1297	42	1996-2000	White	TNBC	II	III	Ductal	Yes	No	Lumpectomy	Yes	10.0658	0	10.0658	0	0	10.0658	0	0	Alive
1298	61	2000-2005	White	TNBC	II	III	Ductal	Yes	Yes	Lumpectomy	Yes	10.3233	0	10.3233	0	0	10.3233	0	0.0273973	Alive
1299	67	2006 or later	White	HR+	I	II	Other	No	Yes	Mastectomy	No	6.06849	0	6.06849	0	0	6.06849	0	0.0657534	Alive
1300	41	1996-2000	White	HR+	I	II	Ductal	Yes	Yes	Lumpectomy	Yes	11.3288	0	11.3288	0	0	11.3288	0	0.0465753	Alive
1301	71	2000-2005	Black	HR+	II	II	Other	No	Yes	Mastectomy	No	5.53425	1	5.53425	1	0	5.53425	1	0.0465753	Death
1302	61	2000-2005	White	HER2+	I	III	Ductal	Yes	Yes	Mastectomy	No	8.61096	0	8.61096	0	0	8.61096	0	0.0575342	Alive
1303	65	2000-2005	White	HR+	I	I	Ductal	No	No	Lumpectomy	Yes	7.84384	0	7.84384	0	0	7.84384	0	0.0164384	Alive
1304	64	1996-2000	White	HR+	I	II	Ductal	Yes	Yes	Mastectomy	No	13.4685	0	13.4685	0	0	13.4685	0	0.0630137	Alive
1305	36	2000-2005	Spanish	HER2+	0	III	Ductal	Yes	No	Mastectomy	No	9.9589	0	9.9589	0	0	9.9589	0	0.0849315	Alive
1306	88	2000-2005	White	HR+	I	III	Ductal	No	Yes	Mastectomy	No	6.06849	1	6.06849	1	0	6.06849	1	0.0657534	Death
1307	45	2000-2005	Black	HER2+	II	II	Ductal	Yes	Yes	Mastectomy	No	9.36164	0	9.36164	0	0	9.36164	0	0.0931507	Alive
1308	53	1996-2000	White	HR+	I	II	Ductal	No	No	Lumpectomy	Yes	14.7644	0	14.7644	0	0	14.7644	0	0.0520548	Alive
1309	52	2000-2005	White	HR+	I	I	Mixed	No	Yes	Lumpectomy	Yes	7.53151	0	7.53151	0	0	7.53151	0	0.0383562	Alive
1310	58	2006 or later	White	HER2+	I	III	Ductal	Yes	Yes	Mastectomy	No	5.0411	0	5.0411	0	0	5.0411	0	0.0575342	Alive
1311	47	2006 or later	White	HR+	II	II	Ductal	Yes	Yes	Mastectomy	Yes	6.31781	0	6.31781	0	0	6.31781	0	0.0493151	Alive
1312	59	2000-2005	White	HR+	I	II	Lobular	No	Yes	Mastectomy	No	7.73425	0	7.73425	0	0	7.73425	0	0.117808	Alive
1313	78	2000-2005	Other	HR+	I	II	Ductal	No	Yes	Mastectomy	No	5.78356	0	5.78356	0	0	5.78356	0	0.0986301	Alive
1314	62	2006 or later	Other	HER2+	II	III	Ductal	No	Yes	Mastectomy	No	6.63562	0	6.63562	0	0	6.63562	0	0.0547945	Alive
1315	68	2000-2005	Black	HER2+	I	III	Ductal	Yes	No	Lumpectomy	Yes	11.2055	0	11.2055	0	0	11.2055	0	0.0575342	Alive
1316	35	2000-2005	White	HR+	II	III	Ductal	Yes	No	Mastectomy	No	9.50685	0	9.50685	0	0	9.50685	0	0.030137	Alive
1317	38	1996-2000	White	HR+	I	II	Ductal	Yes	Yes	Mastectomy	No	13.0082	0	13.0082	0	0	13.0082	0	0.060274	Alive
1318	65	2000-2005	White	TNBC	I	III	Ductal	No	Yes	Lumpectomy	Yes	7.78356	0	7.78356	0	0	7.78356	0	0.0575342	Alive
1319	51	1996-2000	White	TNBC	II	III	Ductal	No	No	Lumpectomy	No	11.7534	0	11.7534	0	0	11.7534	0	0.090411	Alive
1320	53	2000-2005	White	HR+	I	II	Other	No	Yes	Mastectomy	No	10.0548	0	10.0548	0	0	10.0548	0	0.0273973	Alive
1321	71	2000-2005	Black	HR+	II	II	Ductal	Yes	Yes	Lumpectomy	Yes	8.61096	0	7.71507	1	0	7.71507	1	0.0794521	Distant
1322	40	2000-2005	Other	HR+	I	II	Ductal	Yes	Yes	Lumpectomy	Yes	6.96164	0	6.96164	0	0	6.96164	0	0.0520548	Alive
1323	57	2000-2005	White	HER2+	I	II	Ductal	Yes	Yes	Mastectomy	Yes	6.60548	1	6.60548	1	0	6.60548	1	0.142466	Death
1324	46	2000-2005	Spanish	HR+	II	II	Ductal	Yes	Yes	Mastectomy	Yes	7.51233	0	6.41096	1	0	6.41096	1	0.361644	Distant
1325	52	1996-2000	White	HR+	I	II	Ductal	Yes	Yes	Lumpectomy	Yes	12.4986	0	12.4986	0	0	12.4986	0	0.0739726	Alive
1326	75	2006 or later	White	HER2+	I	III	Ductal	Yes	No	Lumpectomy	Yes	5.41918	0	5.41918	0	0	5.41918	0	0.060274	Alive
1327	38	2006 or later	Black	HR+	I	II	Ductal	No	Yes	Mastectomy	No	5.79178	0	5.79178	0	0	5.79178	0	0.0821918	Alive
1328	47	2000-2005	White	HR+	III	II	Lobular	Yes	Yes	Mastectomy	Yes	5.44658	0	5.44658	0	0	5.44658	0	0.0876712	Alive
1329	53	2000-2005	White	HR+	I	II	Ductal	Yes	Yes	Lumpectomy	Yes	8.37534	0	8.37534	0	0	8.37534	0	0.0520548	Alive
1330	54	2000-2005	White	HER2+	II	III	Ductal	Yes	No	Lumpectomy	Yes	10.2795	0	10.2795	0	0	10.2795	0	0.060274	Alive
1331	60	2000-2005	White	HR+	II	II	Ductal	Yes	Yes	Mastectomy	Yes	5.86301	0	5.86301	0	0	5.86301	0	0.0328767	Alive
1332	56	1996-2000	Spanish	HR+	I	II	Ductal	Yes	Yes	Lumpectomy	Yes	10.2548	0	10.2548	0	0	10.2548	0	0	Alive
1333	44	2000-2005	White	HR+	II	III	Ductal	Yes	Yes	Mastectomy	No	6.35342	0	6.35342	0	0	6.35342	0	0.0383562	Alive
1334	22	2000-2005	Spanish	TNBC	I	III	Ductal	Yes	No	Lumpectomy	Yes	5.64932	0	5.64932	0	0	5.64932	0	0.0493151	Alive
1335	73	2006 or later	Spanish	HR+	II	II	Ductal	No	Yes	Lumpectomy	Yes	5.70959	0	5.70959	0	0	5.70959	0	0.29589	Alive
1336	62	2000-2005	Black	HR+	II	III	Other	Yes	Yes	Mastectomy	Yes	8.5589	0	8.5589	0	0	8.5589	0	0.178082	Alive
1337	63	1996-2000	White	HR+	I	III	Ductal	Yes	Yes	Lumpectomy	Yes	7.27945	0	7.27945	0	0	7.27945	0	0.0684932	Alive
1338	55	1996-2000	White	TNBC	II	III	Ductal	Yes	No	Lumpectomy	Yes	12.863	0	12.863	0	0	12.863	0	0.0520548	Alive
1339	46	1996-2000	Spanish	HR+	II	II	Ductal	Yes	Yes	Mastectomy	Yes	7.13151	0	7.13151	0	0	7.13151	0	-0.0136986	Alive
1340	40	1996-2000	White	HR+	I	III	Ductal	Yes	Yes	Mastectomy	No	11.0521	0	11.0521	0	0	11.0521	0	0.186301	Alive
1341	59	2000-2005	White	HER2+	II	III	Ductal	No	Yes	Lumpectomy	Yes	6.69589	0	6.69589	0	0	6.69589	0	0.169863	Alive
1342	40	2000-2005	Black	HR+	I	II	Ductal	Yes	Yes	Mastectomy	No	7.74247	0	7.74247	0	0	7.74247	0	-0.00273973	Alive
1343	65	1996-2000	White	HR+	I	II	Lobular	No	No	Lumpectomy	Yes	7.73973	1	7.73973	1	0	7.73973	1	0	Death
1344	44	2000-2005	Black	HER2+	I	III	Ductal	No	No	Lumpectomy	Yes	9.8274	0	9.8274	0	0	9.8274	0	0.273973	Alive
1345	66	2000-2005	White	HR+	I	II	Other	No	No	Lumpectomy	Yes	9.45479	0	9.45479	0	0	9.45479	0	0.126027	Alive
1346	34	1996-2000	White	HR+	II	II	Ductal	Yes	Yes	Mastectomy	Yes	14.2301	0	14.2301	0	0	14.2301	0	0.0410959	Alive
1347	55	2000-2005	White	HR+	I	II	Ductal	No	Yes	Mastectomy	No	8.50685	0	8.50685	0	0	8.50685	0	0.0136986	Alive
1348	29	2000-2005	White	TNBC	II	III	Ductal	Yes	No	Mastectomy	No	8.33699	0	8.33699	0	0	8.33699	0	0.0575342	Alive
1349	50	2006 or later	Other	HR+	I	II	Lobular	No	Yes	Lumpectomy	Yes	5.46027	0	5.46027	0	0	5.46027	0	0.0986301	Alive
1350	73	2006 or later	Black	HR+	I	III	Other	No	No	Mastectomy	No	6.47397	0	6.47397	0	0	6.47397	0	0.0575342	Alive
1351	26	1996-2000	White	HER2+	II	III	Ductal	Yes	No	Lumpectomy	Yes	12.3507	0	12.3507	0	0	12.3507	0	0.0164384	Alive
1352	49	2000-2005	White	HR+	I	II	Ductal	Yes	Yes	Lumpectomy	Yes	7.43562	0	7.43562	0	0	7.43562	0	0.0109589	Alive
1353	58	2000-2005	White	HR+	II	III	Ductal	Yes	No	Mastectomy	No	10.2493	0	10.2493	0	0	10.2493	0	0.0328767	Alive
1354	52	2006 or later	White	HR+	I	I	Ductal	No	Yes	Lumpectomy	Yes	5.92877	0	5.92877	0	0	5.92877	0	0.0575342	Alive
1355	68	2000-2005	White	TNBC	I	I	Other	No	No	Lumpectomy	No	6.10685	0	6.10685	0	0	6.10685	0	0.0767123	Alive
1356	52	2000-2005	Spanish	HER2+	III	III	Ductal	Yes	Yes	Mastectomy	Yes	5.96712	0	5.96712	0	0	5.96712	0	0.328767	Alive
1357	45	2000-2005	Spanish	HR+	I	II	Ductal	No	Yes	Lumpectomy	Yes	9.44932	0	9.44932	0	0	9.44932	0	0.0520548	Alive
1358	46	2000-2005	Black	HR+	I	II	Ductal	No	Yes	Lumpectomy	Yes	7.27671	0	7.27671	0	0	7.27671	0	0.123288	Alive
1359	53	2000-2005	White	HR+	II	II	Mixed	Yes	Yes	Mastectomy	Yes	6.52055	0	6.52055	0	0	6.52055	0	0.115068	Alive
1360	53	2006 or later	Spanish	HER2+	II	III	Ductal	Yes	Yes	Mastectomy	No	5.49589	0	5.49589	0	0	5.49589	0	0.205479	Alive
1361	68	2000-2005	Spanish	HR+	II	II	Other	Yes	Yes	Mastectomy	Yes	7.82466	0	7.82466	0	0	7.82466	0	0.175342	Alive
1362	61	2000-2005	White	HR+	I	II	Ductal	No	Yes	Mastectomy	No	7.32329	0	7.32329	0	0	7.32329	0	0.0547945	Alive
1363	40	2000-2005	Spanish	HR+	II	II	Ductal	Yes	Yes	Mastectomy	No	7.72603	0	7.72603	0	0	7.72603	0	0.134247	Alive
1364	43	2000-2005	White	HR+	II	III	Ductal	Yes	Yes	Mastectomy	Yes	10.4658	0	10.4658	0	0	10.4658	0	0.0219178	Alive
1365	55	2006 or later	White	HR+	II	II	Mixed	Yes	Yes	Mastectomy	No	5.40822	0	5.40822	0	0	5.40822	0	0.123288	Alive
1366	61	2000-2005	White	HR+	II	I	Lobular	Yes	Yes	Lumpectomy	Yes	8.6137	0	8.6137	0	0	8.6137	0	0.139726	Alive
1367	34	1996-2000	White	TNBC	II	III	Ductal	Yes	No	Mastectomy	No	11.6438	0	11.6438	0	0	11.6438	0	0.0383562	Alive
1368	30	2000-2005	Other	HR+	II	III	Ductal	Yes	Yes	Lumpectomy	Yes	8.30959	0	8.30959	0	0	8.30959	0	-0.00547945	Alive
1369	47	1996-2000	Black	HR+	II	III	Ductal	Yes	Yes	Lumpectomy	Yes	13.063	0	13.063	0	0	13.063	0	0	Alive
1370	56	2000-2005	Black	HR+	I	III	Ductal	Yes	Yes	Lumpectomy	Yes	8.69863	0	8.69863	0	0	8.69863	0	0.0520548	Alive
1371	61	2000-2005	White	HR+	I	II	Ductal	No	Yes	Lumpectomy	Yes	9.1726	0	9.1726	0	0	9.1726	0	0.0794521	Alive
1372	55	2000-2005	Spanish	HR+	I	I	Ductal	No	Yes	Lumpectomy	Yes	5.76986	0	5.76986	0	0	5.76986	0	0.334247	Alive
1373	40	2006 or later	Spanish	TNBC	II	III	Ductal	Yes	No	Lumpectomy	Yes	5.4	0	5.4	0	0	5.4	0	0.0438356	Alive
1374	67	2000-2005	White	HR+	II	III	Lobular	Yes	Yes	Lumpectomy	Yes	9.53425	0	9.53425	0	0	9.53425	0	0.0630137	Alive
1375	51	2000-2005	Black	HR+	II	III	Ductal	Yes	Yes	Lumpectomy	Yes	7.45753	0	7.45753	0	0	7.45753	0	0.0712329	Alive
1376	54	1996-2000	White	HR+	II	III	Mixed	Yes	Yes	Mastectomy	Yes	12.4986	0	11.3479	1	0	11.3479	1	0.0356164	Distant
1377	62	2006 or later	White	HR+	II	I	Lobular	Yes	Yes	Mastectomy	No	5.15068	0	5.15068	0	0	5.15068	0	0.030137	Alive
1378	50	2000-2005	White	HR+	II	II	Ductal	Yes	Yes	Lumpectomy	Yes	7.44384	0	7.44384	0	0	7.44384	0	0	Alive
1379	51	2000-2005	White	HR+	I	II	Ductal	Yes	Yes	Lumpectomy	Yes	8.17534	0	8.17534	0	0	8.17534	0	0.0438356	Alive
1380	49	2006 or later	Black	HR+	I	III	Other	Yes	Yes	Lumpectomy	Yes	6.19726	0	6.19726	0	0	6.19726	0	0.0986301	Alive
1381	37	2000-2005	Other	HR+	III	II	Ductal	Yes	Yes	Lumpectomy	Yes	11.7753	0	11.7753	0	0	11.7753	0	0.0520548	Alive
1382	86	2006 or later	Black	HR+	I	I	Ductal	No	No	Lumpectomy	Yes	5.57808	0	5.57808	0	0	5.57808	0	0.0794521	Alive
1383	61	2006 or later	White	HR+	I	II	Ductal	No	Yes	Lumpectomy	Yes	6.03836	0	6.03836	0	0	6.03836	0	0.0164384	Alive
1384	49	2000-2005	White	HR+	I	II	Ductal	No	Yes	Lumpectomy	Yes	9.49315	0	9.49315	0	0	9.49315	0	0.109589	Alive
1385	47	2006 or later	White	HER2+	II	III	Ductal	Yes	Yes	Lumpectomy	Yes	6.53151	0	6.53151	0	0	6.53151	0	0.0712329	Alive
1386	36	2000-2005	White	TNBC	I	II	Ductal	No	No	Mastectomy	No	6.47671	0	6.47671	0	0	6.47671	0	0.128767	Alive
1387	45	2000-2005	White	HER2+	I	III	Ductal	Yes	No	Lumpectomy	No	7.73425	0	7.73425	0	0	7.73425	0	0.0273973	Alive
1388	48	1996-2000	White	HR+	I	III	Ductal	Yes	Yes	Lumpectomy	Yes	12.0055	0	12.0055	0	0	12.0055	0	0.0684932	Alive
1389	54	1996-2000	White	HR+	I	III	Other	No	No	Lumpectomy	Yes	12.926	0	12.926	0	0	12.926	0	0.0739726	Alive
1390	47	2000-2005	White	HR+	I	II	Ductal	Yes	Yes	Lumpectomy	Yes	7.87945	0	5.23562	1	0	5.23562	1	0.060274	Distant
1391	53	1996-2000	White	TNBC	I	III	Ductal	Yes	No	Lumpectomy	Yes	12.7562	0	12.7562	0	0	12.7562	0	0.0493151	Alive
1392	28	2000-2005	Other	HR+	I	II	Ductal	Yes	Yes	Mastectomy	Yes	7.93973	0	7.93973	0	0	7.93973	0	0.060274	Alive
1393	42	2000-2005	Other	TNBC	III	III	Ductal	Yes	No	Mastectomy	Yes	7.32603	0	7.32603	0	0	7.32603	0	0.060274	Alive
1394	44	2006 or later	White	HR+	III	II	Ductal	Yes	Yes	Mastectomy	Yes	5.01918	0	5.01918	0	0	5.01918	0	0.0958904	Alive
1395	49	2006 or later	White	HR+	I	I	Ductal	No	Yes	Lumpectomy	Yes	6.2137	0	6.2137	0	0	6.2137	0	0.0739726	Alive
1396	49	2006 or later	White	HR+	I	III	Other	No	Yes	Lumpectomy	Yes	6.09041	0	6.09041	0	0	6.09041	0	0.150685	Alive
1397	43	1996-2000	White	TNBC	II	III	Ductal	Yes	No	Mastectomy	No	13.011	0	13.011	0	0	13.011	0	0.0219178	Alive
1398	52	2006 or later	White	HR+	I	II	Ductal	No	Yes	Mastectomy	No	5.49041	0	5.49041	0	0	5.49041	0	0.265753	Alive
1399	61	2000-2005	White	HR+	I	I	Other	No	Yes	Lumpectomy	Yes	8.04658	0	8.04658	0	0	8.04658	0	0.134247	Alive
1400	53	2000-2005	White	HER2+	II	III	Ductal	Yes	No	Mastectomy	Yes	8.93973	0	8.93973	0	0	8.93973	0	0.0958904	Alive
1401	44	2000-2005	Spanish	TNBC	I	III	Ductal	Yes	Yes	Lumpectomy	Yes	7.13699	0	7.13699	0	0	7.13699	0	0.0657534	Alive
1402	75	2000-2005	White	HR+	II	III	Ductal	No	Yes	Lumpectomy	Yes	6.50137	1	6.50137	1	0	6.50137	1	0.0739726	Death
1403	39	1996-2000	White	TNBC	I	III	Ductal	Yes	No	Lumpectomy	Yes	11.7178	0	11.7178	0	0	11.7178	0	0.0739726	Alive
1404	73	1996-2000	White	HR+	II	III	Ductal	No	Yes	Lumpectomy	Yes	12.2356	1	12.2356	1	0	12.2356	1	0.0410959	Death
1405	43	1996-2000	Spanish	HER2+	II	III	Other	Yes	No	Lumpectomy	Yes	10.8932	0	10.8932	0	0	10.8932	0	0.0575342	Alive
1406	65	2006 or later	White	HR+	I	II	Ductal	No	Yes	Lumpectomy	Yes	5.75342	0	5.75342	0	0	5.75342	0	0.169863	Alive
1407	60	2000-2005	Spanish	TNBC	II	III	Ductal	Yes	No	Lumpectomy	Yes	9.91233	0	9.91233	0	0	9.91233	0	0.0328767	Alive
1408	48	2006 or later	White	HR+	II	III	Lobular	No	Yes	Lumpectomy	Yes	5.30137	0	5.30137	0	0	5.30137	0	0.0246575	Alive
1409	45	2000-2005	White	HR+	II	II	Ductal	Yes	No	Mastectomy	No	5.78904	0	5.78904	0	0	5.78904	0	0.123288	Alive
1410	42	2000-2005	White	HR+	III	III	Ductal	Yes	Yes	Mastectomy	Yes	9.18082	0	9.18082	0	0	9.18082	0	0.0520548	Alive
1411	62	2000-2005	White	HER2+	II	III	Ductal	Yes	Yes	Lumpectomy	Yes	10.6986	0	9.72603	1	0	9.72603	1	0.0931507	Distant
1412	40	1996-2000	White	HR+	II	II	Ductal	Yes	Yes	Mastectomy	Yes	8.03562	0	8.03562	0	0	8.03562	0	0.030137	Alive
1413	34	1996-2000	White	TNBC	I	III	Ductal	Yes	No	Lumpectomy	Yes	14.1589	0	14.1589	0	0	14.1589	0	0.0767123	Alive
1414	57	2000-2005	White	HR+	I	II	Ductal	Yes	Yes	Lumpectomy	Yes	10.337	0	10.337	0	0	10.337	0	0.0356164	Alive
1415	61	2000-2005	White	HR+	II	II	Ductal	Yes	Yes	Mastectomy	No	11.4904	0	11.4904	0	0	11.4904	0	0.0958904	Alive
1416	46	2000-2005	Other	HR+	I	II	Ductal	Yes	Yes	Lumpectomy	Yes	7.83014	0	7.83014	0	0	7.83014	0	0.0273973	Alive
1417	54	1996-2000	White	HR+	II	II	Lobular	Yes	Yes	Mastectomy	Yes	9.70411	0	9.70411	0	0	9.70411	0	0.0191781	Alive
1418	35	1996-2000	White	HR+	I	II	Ductal	Yes	No	Mastectomy	No	11.2493	0	6.49863	1	0	11.2493	0	0.0383562	Local
1419	49	2000-2005	White	TNBC	I	III	Ductal	Yes	No	Mastectomy	No	8.07397	0	8.07397	0	0	8.07397	0	0.106849	Alive
1420	43	1996-2000	White	HR+	II	III	Mixed	Yes	Yes	Lumpectomy	Yes	11.3014	0	11.3014	0	0	11.3014	0	0.0356164	Alive
1421	49	1996-2000	White	HR+	I	III	Ductal	Yes	Yes	Lumpectomy	Yes	14.1699	0	14.1699	0	0	14.1699	0	0.0712329	Alive
1422	39	1996-2000	White	TNBC	I	III	Ductal	Yes	No	Mastectomy	No	12.0767	0	12.0767	0	0	12.0767	0	0.0657534	Alive
1423	76	2000-2005	White	HR+	I	II	Ductal	No	No	Lumpectomy	Yes	7.84658	0	7.84658	0	0	7.84658	0	-0.0410959	Alive
1424	71	2000-2005	Black	TNBC	III	II	Ductal	Yes	No	Lumpectomy	Yes	7.59178	0	7.59178	0	0	7.59178	0	-0.0328767	Alive
1425	36	1996-2000	Black	TNBC	III	III	Ductal	Yes	No	Mastectomy	Yes	8.18904	1	7.60822	1	0	7.60822	1	0.432877	Distant->Death
1426	49	2000-2005	Other	HR+	III	II	Ductal	Yes	Yes	Mastectomy	Yes	9.44658	0	9.44658	0	0	9.44658	0	0.0684932	Alive
1427	56	2000-2005	White	HER2+	I	III	Ductal	Yes	Yes	Mastectomy	No	7.51507	0	7.51507	0	0	7.51507	0	0.0164384	Alive
1428	49	2006 or later	Other	HR+	I	I	Other	No	Yes	Lumpectomy	Yes	5.92877	0	5.92877	0	0	5.92877	0	0.090411	Alive
1429	68	2000-2005	White	HR+	I	II	Ductal	No	Yes	Lumpectomy	Yes	8.26301	0	8.26301	0	0	8.26301	0	0.167123	Alive
1430	80	1996-2000	White	HR+	II	II	Ductal	No	Yes	Mastectomy	No	11.4411	1	11.4411	1	0	11.4411	1	0.0356164	Death
1431	42	2000-2005	White	HER2+	II	III	Ductal	Yes	Yes	Mastectomy	No	9.50959	0	7.61096	1	0	9.50959	0	0.0547945	Local
1432	44	2000-2005	White	HR+	II	II	Ductal	Yes	Yes	Mastectomy	Yes	5.34247	0	5.34247	0	0	5.34247	0	0.0849315	Alive
1433	61	2006 or later	White	HR+	II	II	Ductal	Yes	Yes	Mastectomy	Yes	5.54247	0	5.54247	0	0	5.54247	0	0.0465753	Alive
1434	34	2000-2005	White	HER2+	I	III	Ductal	Yes	No	Mastectomy	No	7.23562	0	7.23562	0	0	7.23562	0	0.0246575	Alive
1435	51	2006 or later	White	HR+	II	II	Ductal	Yes	Yes	Mastectomy	Yes	5.36438	0	5.36438	0	0	5.36438	0	0.00821918	Alive
1436	46	2000-2005	White	HR+	II	III	Ductal	Yes	No	Lumpectomy	Yes	7.93699	0	7.93699	0	0	7.93699	0	0.131507	Alive
1437	49	2006 or later	White	HR+	I	III	Mixed	Yes	Yes	Mastectomy	Yes	7.82466	0	7.82466	0	0	7.82466	0	0.0684932	Alive
1438	48	2000-2005	White	HR+	I	II	Ductal	No	No	Mastectomy	No	10.3507	0	10.3507	0	0	10.3507	0	0.0547945	Alive
1439	52	2000-2005	White	HR+	I	I	Ductal	No	Yes	Lumpectomy	Yes	9.24658	0	9.24658	0	0	9.24658	0	0.0684932	Alive
1440	61	2000-2005	White	HR+	I	II	Ductal	No	Yes	Lumpectomy	Yes	10.5342	0	10.5342	0	0	10.5342	0	0.0383562	Alive
1441	49	2000-2005	Black	HR+	I	II	Ductal	Yes	Yes	Lumpectomy	Yes	6.76986	0	6.76986	0	0	6.76986	0	0.0356164	Alive
1442	55	2000-2005	White	HR+	I	III	Mixed	Yes	Yes	Lumpectomy	Yes	8.09041	0	8.09041	0	0	8.09041	0	0.090411	Alive
1443	43	1996-2000	Black	HR+	I	III	Ductal	Yes	Yes	Mastectomy	No	9.70137	0	9.70137	0	0	9.70137	0	0.0739726	Alive
1444	72	1996-2000	White	TNBC	I	II	Ductal	No	No	Mastectomy	No	9.03288	0	9.03288	0	0	9.03288	0	0.0712329	Alive
1445	81	2000-2005	White	HR+	I	II	Ductal	No	Yes	Lumpectomy	Yes	8.2274	0	8.2274	0	0	8.2274	0	0.0684932	Alive
1446	55	1996-2000	White	HR+	III	III	Ductal	Yes	Yes	Mastectomy	Yes	7.58082	1	7.58082	1	0	7.58082	1	-0.0136986	Death
1447	59	2000-2005	White	HR+	I	II	Ductal	No	Yes	Lumpectomy	Yes	9.17534	0	9.17534	0	0	9.17534	0	0.0986301	Alive
1448	48	1996-2000	Black	HER2+	III	III	Ductal	Yes	No	Mastectomy	Yes	10.8329	0	10.8329	0	0	10.8329	0	0.0356164	Alive
1449	60	2000-2005	White	TNBC	I	III	Ductal	Yes	No	Mastectomy	No	11.2575	0	11.2575	0	0	11.2575	0	0.0410959	Alive
1450	59	1996-2000	White	HER2+	I	II	Ductal	No	Yes	Lumpectomy	Yes	13.2055	0	13.2055	0	0	13.2055	0	0.090411	Alive
1451	57	2000-2005	White	HR+	I	II	Ductal	Yes	Yes	Mastectomy	No	8.86849	0	8.86849	0	0	8.86849	0	0.0575342	Alive
1452	43	2000-2005	White	HR+	II	II	Ductal	Yes	Yes	Lumpectomy	Yes	8.35616	0	8.35616	0	0	8.35616	0	0.0767123	Alive
1453	72	2006 or later	White	HR+	II	II	Ductal	Yes	Yes	Lumpectomy	Yes	5.3726	0	5.3726	0	0	5.3726	0	0.0739726	Alive
1454	60	1996-2000	White	HER2+	I	III	Ductal	Yes	Yes	Lumpectomy	Yes	12.1507	0	12.1507	0	0	12.1507	0	0.0493151	Alive
1455	34	2000-2005	Black	TNBC	II	III	Ductal	Yes	No	Mastectomy	Yes	8.71233	0	8.71233	0	0	8.71233	0	0.175342	Alive
1456	62	1996-2000	White	HR+	I	I	Ductal	No	No	Lumpectomy	Yes	11.6356	0	11.6356	0	0	11.6356	0	-0.0410959	Alive
1457	46	1996-2000	Spanish	HR+	I	III	Ductal	Yes	Yes	Lumpectomy	Yes	14.4027	0	14.4027	0	0	14.4027	0	0.0410959	Alive
1458	79	2000-2005	White	HR+	III	III	Ductal	Yes	Yes	Lumpectomy	Yes	6.92055	1	6.92055	1	0	6.92055	1	0.0273973	Death
1459	46	2000-2005	Other	HR+	II	II	Ductal	Yes	Yes	Lumpectomy	Yes	8.72877	0	8.72877	0	0	8.72877	0	0.0219178	Alive
1460	57	2000-2005	White	HER2+	II	III	Ductal	Yes	No	Mastectomy	Yes	8.29315	0	8.29315	0	0	8.29315	0	0.0712329	Alive
1461	61	1996-2000	White	HR+	II	II	Lobular	Yes	Yes	Mastectomy	No	12.5151	0	12.5151	0	0	12.5151	0	0.030137	Alive
1462	82	2000-2005	White	HR+	II	I	Ductal	No	Yes	Lumpectomy	Yes	6.41644	1	6.41644	1	0	6.41644	1	0.0575342	Death
1463	61	2000-2005	White	HR+	II	II	Mixed	Yes	Yes	Lumpectomy	Yes	10.5452	0	10.5452	0	0	10.5452	0	0.0547945	Alive
1464	50	1996-2000	White	TNBC	I	III	Ductal	No	No	Lumpectomy	Yes	11.6411	0	11.6411	0	0	11.6411	0	0.0520548	Alive
1465	81	2000-2005	White	HR+	I	II	Lobular	No	Yes	Mastectomy	No	7.45479	1	7.45479	1	0	7.45479	1	0.0712329	Death
1466	50	2006 or later	White	HR+	I	II	Ductal	No	Yes	Mastectomy	No	5.6137	0	5.6137	0	0	5.6137	0	0.134247	Alive
1467	73	2006 or later	Black	TNBC	I	III	Ductal	Yes	No	Mastectomy	No	6.2	0	6.2	0	0	6.2	0	0.117808	Alive
1468	66	2000-2005	White	HR+	I	III	Ductal	Yes	Yes	Lumpectomy	Yes	8.8411	0	8.8411	0	0	8.8411	0	0.0356164	Alive
1469	56	2000-2005	Spanish	HR+	I	III	Ductal	No	Yes	Mastectomy	No	8.58356	0	8.58356	0	0	8.58356	0	0.156164	Alive
1470	73	1996-2000	White	HR+	II	II	Ductal	Yes	Yes	Mastectomy	No	12.2986	0	12.2986	0	0	12.2986	0	0.0767123	Alive
1471	51	2000-2005	White	HR+	I	II	Other	No	Yes	Lumpectomy	Yes	8.41096	0	8.41096	0	0	8.41096	0	0	Alive
1472	50	2000-2005	White	HR+	I	II	Ductal	Yes	Yes	Lumpectomy	Yes	8.69315	0	8.69315	0	0	8.69315	0	0.0109589	Alive
1473	73	1996-2000	White	HR+	I	II	Ductal	No	Yes	Mastectomy	No	10.9973	1	6.11781	1	0	6.11781	1	0	Distant->Death
1474	31	1996-2000	White	HER2+	I	III	Ductal	Yes	No	Lumpectomy	Yes	11.6192	0	11.6192	0	0	11.6192	0	0.0547945	Alive
1475	57	2000-2005	White	HR+	II	II	Ductal	Yes	Yes	Lumpectomy	Yes	8.19726	0	8.19726	0	0	8.19726	0	0.0739726	Alive
1476	61	2000-2005	White	HR+	I	III	Ductal	Yes	Yes	Lumpectomy	Yes	10.5973	0	10.5973	0	0	10.5973	0	0.0849315	Alive
1477	71	1996-2000	White	HR+	I	II	Ductal	No	Yes	Lumpectomy	Yes	16.1068	0	16.1068	0	0	16.1068	0	-0.00821918	Alive
1478	47	2000-2005	Spanish	HR+	I	III	Ductal	Yes	Yes	Mastectomy	Yes	10.5151	0	10.5151	0	0	10.5151	0	0.408219	Alive
1479	69	2000-2005	White	HER2+	II	III	Ductal	Yes	No	Mastectomy	No	8.91781	0	8.91781	0	0	8.91781	0	0.0383562	Alive
1480	46	2000-2005	White	HER2+	I	III	Ductal	Yes	Yes	Mastectomy	No	10.7562	0	10.7562	0	0	10.7562	0	0.0821918	Alive
1481	54	2000-2005	White	TNBC	I	III	Ductal	Yes	No	Lumpectomy	Yes	7.41096	0	7.41096	0	0	7.41096	0	0.090411	Alive
1482	52	2006 or later	White	HR+	II	III	Ductal	Yes	Yes	Lumpectomy	Yes	5.47397	0	5.47397	0	0	5.47397	0	0.0575342	Alive
1483	34	2006 or later	Spanish	HR+	II	III	Ductal	Yes	Yes	Mastectomy	Yes	6.0411	0	6.0411	0	0	6.0411	0	0.0383562	Alive
1484	42	1996-2000	Spanish	HER2+	II	III	Ductal	Yes	Yes	Mastectomy	No	9.92055	0	9.92055	0	0	9.92055	0	0.0383562	Alive
1485	49	1996-2000	White	HR+	II	II	Ductal	Yes	Yes	Mastectomy	No	13.3041	0	13.3041	0	0	13.3041	0	0.0712329	Alive
1486	54	2006 or later	White	HR+	I	III	Ductal	No	Yes	Mastectomy	No	5.93699	0	5.93699	0	0	5.93699	0	0.0356164	Alive
1487	33	2000-2005	White	HR+	0	III	Ductal	No	Yes	Mastectomy	Yes	8.31781	0	8.31781	0	0	8.31781	0	0.0520548	Alive
1488	43	2000-2005	Black	HR+	I	III	Ductal	Yes	Yes	Lumpectomy	Yes	10.4164	0	10.4164	0	0	10.4164	0	0.142466	Alive
1489	45	2006 or later	Black	HR+	II	III	Ductal	Yes	Yes	Lumpectomy	Yes	6.19178	0	6.19178	0	0	6.19178	0	0.0493151	Alive
1490	60	1996-2000	White	HR+	I	II	Ductal	No	Yes	Lumpectomy	Yes	13.3068	0	13.3068	0	0	13.3068	0	0.0493151	Alive
1491	44	2000-2005	White	HR+	I	III	Ductal	Yes	Yes	Mastectomy	No	8.11781	0	8.11781	0	0	8.11781	0	0.0465753	Alive
1492	51	2006 or later	Spanish	HR+	II	III	Ductal	Yes	Yes	Lumpectomy	Yes	5.71507	0	5.71507	0	0	5.71507	0	0.128767	Alive
1493	75	2000-2005	Spanish	HR+	I	II	Mixed	Yes	Yes	Lumpectomy	Yes	7.65479	0	7.65479	0	0	7.65479	0	0.0356164	Alive
1494	52	2000-2005	White	HR+	I	II	Ductal	No	Yes	Lumpectomy	Yes	8.6411	0	8.6411	0	0	8.6411	0	0.205479	Alive
1495	53	1996-2000	White	HR+	I	III	Ductal	Yes	Yes	Lumpectomy	Yes	9.60274	0	9.60274	0	0	9.60274	0	0	Alive
1496	48	2000-2005	Other	HR+	II	III	Mixed	Yes	Yes	Lumpectomy	Yes	10.0658	0	10.0658	0	0	10.0658	0	0.0383562	Alive
1497	59	2000-2005	White	HR+	I	II	Ductal	No	Yes	Mastectomy	No	5.72603	0	5.72603	0	0	5.72603	0	0.0383562	Alive
1498	37	2000-2005	Spanish	HER2+	II	II	Ductal	Yes	Yes	Mastectomy	No	6.16438	0	6.16438	0	0	6.16438	0	0.0986301	Alive
1499	53	1996-2000	White	HER2+	I	III	Ductal	Yes	No	Lumpectomy	Yes	9.31233	0	9.31233	0	0	9.31233	0	0	Alive
1500	48	1996-2000	Other	HER2+	II	III	Ductal	Yes	Yes	Mastectomy	Yes	11.7534	0	11.7534	0	0	11.7534	0	0.123288	Alive
1501	35	1996-2000	Black	HR+	II	III	Ductal	Yes	Yes	Mastectomy	No	11.4164	0	7.89863	1	0	11.4164	0	0.0465753	Local
1502	46	2000-2005	White	TNBC	II	III	Ductal	Yes	No	Mastectomy	No	7.89863	0	7.89863	0	0	7.89863	0	0.0328767	Alive
1503	46	1996-2000	White	TNBC	II	III	Ductal	Yes	Yes	Mastectomy	No	15.7808	0	15.7808	0	0	15.7808	0	0.060274	Alive
1504	46	1996-2000	White	HR+	I	II	Ductal	No	Yes	Lumpectomy	Yes	11.0247	0	11.0247	0	0	11.0247	0	0.0986301	Alive
1505	46	2000-2005	White	HR+	II	II	Ductal	Yes	Yes	Mastectomy	Yes	7.08219	0	7.08219	0	0	7.08219	0	0.115068	Alive
1506	63	2000-2005	White	HR+	II	II	Ductal	Yes	Yes	Lumpectomy	Yes	8.63562	0	8.63562	0	0	8.63562	0	0.0219178	Alive
1507	62	2000-2005	Other	HR+	I	II	Ductal	No	Yes	Lumpectomy	Yes	10.1233	0	10.1233	0	0	10.1233	0	0.0328767	Alive
1508	69	2000-2005	White	HR+	II	III	Ductal	Yes	Yes	Lumpectomy	Yes	7.26301	0	7.26301	0	0	7.26301	0	0.0410959	Alive
1509	62	2000-2005	White	HR+	I	II	Ductal	No	Yes	Mastectomy	No	9.60822	0	9.60822	0	0	9.60822	0	0.164384	Alive
1510	49	2006 or later	White	HR+	I	II	Ductal	Yes	Yes	Mastectomy	No	5.14521	0	5.14521	0	0	5.14521	0	0.10137	Alive
1511	76	2006 or later	Black	HR+	I	II	Ductal	No	No	Lumpectomy	Yes	6.43014	0	6.43014	0	0	6.43014	0	0.109589	Alive
1512	63	2006 or later	White	TNBC	II	III	Ductal	Yes	No	Lumpectomy	Yes	6.34521	0	6.34521	0	0	6.34521	0	0.090411	Alive
1513	80	2000-2005	Spanish	HR+	I	I	Ductal	No	Yes	Lumpectomy	Yes	8.19726	0	8.19726	0	0	8.19726	0	0.40274	Alive
1514	51	2000-2005	Other	HER2+	I	III	Ductal	No	No	Lumpectomy	Yes	6.24384	0	6.24384	0	0	6.24384	0	0.0657534	Alive
1515	67	2000-2005	White	HR+	I	III	Ductal	Yes	No	Lumpectomy	No	10.5699	0	10.5699	0	0	10.5699	0	0.167123	Alive
1516	39	2000-2005	White	HR+	I	II	Ductal	Yes	Yes	Lumpectomy	Yes	10.2548	0	10.2548	0	0	10.2548	0	0.0328767	Alive
1517	50	1996-2000	White	HR+	II	II	Lobular	Yes	Yes	Lumpectomy	Yes	14.4877	0	14.4877	0	0	14.4877	0	0.0821918	Alive
1518	55	2000-2005	White	HR+	II	II	Ductal	Yes	Yes	Lumpectomy	Yes	9.11233	0	9.11233	0	0	9.11233	0	0.131507	Alive
1519	53	2000-2005	White	HR+	I	II	Lobular	No	Yes	Mastectomy	No	9.18356	0	9.18356	0	0	9.18356	0	0.0575342	Alive
1520	39	2006 or later	White	HR+	I	III	Ductal	Yes	Yes	Lumpectomy	Yes	5.50959	0	5.50959	0	0	5.50959	0	0.0575342	Alive
1521	49	2000-2005	White	HR+	II	II	Ductal	Yes	Yes	Mastectomy	No	7.63562	0	7.63562	0	0	7.63562	0	0.0575342	Alive
1522	53	1996-2000	White	HR+	I	II	Ductal	No	Yes	Lumpectomy	Yes	9.72877	0	9.72877	0	0	9.72877	0	0.0630137	Alive
1523	45	2000-2005	White	TNBC	I	III	Other	Yes	No	Mastectomy	No	10.5452	0	10.5452	0	0	10.5452	0	0.060274	Alive
1524	43	2000-2005	White	HR+	I	II	Ductal	Yes	Yes	Mastectomy	No	8.6274	0	8.6274	0	0	8.6274	0	0.115068	Alive
1525	45	2000-2005	White	HR+	I	II	Ductal	Yes	Yes	Lumpectomy	Yes	7.94795	0	7.94795	0	0	7.94795	0	0.0821918	Alive
1526	39	1996-2000	White	HR+	II	III	Ductal	Yes	Yes	Lumpectomy	Yes	12.3123	0	12.3123	0	0	12.3123	0	0.060274	Alive
1527	70	2000-2005	Black	HR+	II	II	Ductal	Yes	Yes	Lumpectomy	Yes	7.03014	0	7.03014	0	0	7.03014	0	0.227397	Alive
1528	49	2006 or later	White	HR+	III	II	Ductal	Yes	Yes	Mastectomy	No	5.29589	0	5.29589	0	0	5.29589	0	0	Alive
1529	69	2006 or later	Black	HR+	II	II	Lobular	Yes	Yes	Mastectomy	Yes	6.58082	0	6.58082	0	0	6.58082	0	0.0575342	Alive
1530	49	2006 or later	White	HR+	II	II	Ductal	Yes	Yes	Mastectomy	Yes	5.33425	0	5.33425	0	0	5.33425	0	-0.00547945	Alive
1531	67	1996-2000	White	HR+	I	III	Ductal	No	Yes	Lumpectomy	Yes	9.20822	0	9.20822	0	0	9.20822	0	0.0547945	Alive
1532	59	2000-2005	Spanish	HER2+	II	III	Ductal	Yes	Yes	Lumpectomy	Yes	7.38082	0	7.38082	0	0	7.38082	0	0.117808	Alive
1533	37	2000-2005	White	HER2+	II	III	Mixed	Yes	Yes	Mastectomy	Yes	5.24384	0	5.24384	0	0	5.24384	0	-0.00821918	Alive
1534	55	2000-2005	White	HR+	I	II	Ductal	Yes	Yes	Mastectomy	No	9.00274	0	9.00274	0	0	9.00274	0	0.0657534	Alive
1535	46	1996-2000	White	HER2+	0	III	Ductal	No	No	Lumpectomy	Yes	11.5096	0	11.5096	0	0	11.5096	0	0.0684932	Alive
1536	54	2000-2005	White	HR+	II	II	Ductal	Yes	Yes	Mastectomy	No	9.24384	0	9.24384	0	0	9.24384	0	0.0438356	Alive
1537	67	2000-2005	White	HR+	I	II	Ductal	No	Yes	Lumpectomy	Yes	8.40822	0	8.40822	0	0	8.40822	0	0.178082	Alive
1538	58	2000-2005	White	HER2+	II	III	Ductal	Yes	No	Mastectomy	No	10.3863	0	10.3863	0	0	10.3863	0	0.0493151	Alive
1539	68	2000-2005	White	HR+	I	I	Lobular	No	Yes	Lumpectomy	Yes	10.4877	0	10.4877	0	0	10.4877	0	0.109589	Alive
1540	47	2006 or later	White	HR+	III	III	Ductal	Yes	Yes	Mastectomy	Yes	5.55068	0	5.55068	0	0	5.55068	0	0.106849	Alive
1541	62	2000-2005	White	HR+	II	III	Ductal	Yes	Yes	Lumpectomy	Yes	8.19178	0	8.19178	0	0	8.19178	0	0.060274	Alive
1542	45	2000-2005	Spanish	HR+	II	II	Ductal	Yes	Yes	Lumpectomy	Yes	11.5726	0	11.5726	0	0	11.5726	0	0.0410959	Alive
1543	53	1996-2000	White	HR+	I	II	Ductal	Yes	Yes	Lumpectomy	Yes	14.2274	0	10.2384	1	0	10.2384	1	0.0986301	Distant
1544	51	1996-2000	White	TNBC	I	III	Ductal	Yes	No	Lumpectomy	Yes	12.0712	0	12.0712	0	0	12.0712	0	0.0410959	Alive
1545	29	2006 or later	White	HER2+	I	III	Ductal	Yes	No	Mastectomy	No	6.69589	0	6.69589	0	0	6.69589	0	0.0383562	Alive
1546	56	2000-2005	Spanish	HR+	I	II	Ductal	Yes	Yes	Lumpectomy	Yes	8.4411	0	8.4411	0	0	8.4411	0	0.0958904	Alive
1547	68	2006 or later	White	HR+	II	II	Ductal	Yes	Yes	Mastectomy	Yes	5.3726	0	5.3726	0	0	5.3726	0	0.0739726	Alive
1548	47	1996-2000	Black	HER2+	I	II	Ductal	No	Yes	Lumpectomy	Yes	8.74521	0	8.74521	0	0	8.74521	0	0.0465753	Alive
1549	60	2006 or later	White	HR+	II	II	Lobular	Yes	Yes	Mastectomy	Yes	5.20548	0	5.20548	0	0	5.20548	0	0.0465753	Alive
1550	45	1996-2000	White	HR+	I	III	Ductal	Yes	No	Lumpectomy	Yes	5.47671	0	5.47671	0	0	5.47671	0	0.128767	Alive
1551	59	2000-2005	White	TNBC	I	II	Ductal	No	No	Lumpectomy	Yes	6.31507	0	6.31507	0	0	6.31507	0	0.0630137	Alive
1552	37	2000-2005	White	HER2+	II	III	Ductal	Yes	No	Mastectomy	Yes	9.48493	0	8.01644	1	0	8.01644	1	0.0109589	Distant
1553	64	2000-2005	White	HR+	I	II	Ductal	No	Yes	Lumpectomy	Yes	10.9589	0	10.9589	0	0	10.9589	0	0.136986	Alive
1554	54	2000-2005	White	HR+	II	II	Ductal	No	Yes	Mastectomy	Yes	9.5863	0	9.5863	0	0	9.5863	0	0.0630137	Alive
1555	62	2000-2005	White	HR+	I	I	Lobular	Yes	Yes	Mastectomy	No	7.77534	0	7.77534	0	0	7.77534	0	0.19726	Alive
1556	57	2000-2005	White	HR+	II	II	Ductal	Yes	Yes	Mastectomy	No	7.23288	0	7.23288	0	0	7.23288	0	0.0739726	Alive
1557	65	2000-2005	Spanish	HR+	II	II	Lobular	Yes	Yes	Mastectomy	No	10.4356	0	10.4356	0	0	10.4356	0	0.090411	Alive
1558	77	1996-2000	White	HR+	II	II	Ductal	No	Yes	Mastectomy	No	10.9425	1	10.9425	1	0	10.9425	1	0.0410959	Death
1559	53	2000-2005	Black	TNBC	II	III	Ductal	Yes	No	Mastectomy	No	8.40822	0	8.40822	0	0	8.40822	0	0.238356	Alive
1560	44	2006 or later	White	HR+	II	II	Ductal	Yes	Yes	Mastectomy	Yes	6.2411	0	6.2411	0	0	6.2411	0	0.0273973	Alive
1561	45	2000-2005	White	HR+	I	I	Ductal	No	No	Lumpectomy	No	6.26027	0	6.26027	0	0	6.26027	0	-0.241096	Alive
1562	51	2000-2005	White	TNBC	I	III	Ductal	No	No	Mastectomy	No	10.0849	0	10.0849	0	0	10.0849	0	0.060274	Alive
1563	60	2000-2005	White	HR+	II	I	Lobular	Yes	Yes	Mastectomy	No	9.9726	0	9.9726	0	0	9.9726	0	0.0931507	Alive
1564	32	2006 or later	Other	HR+	I	II	Ductal	Yes	Yes	Mastectomy	Yes	5.9863	0	5.9863	0	0	5.9863	0	0.0821918	Alive
1565	53	2000-2005	White	HR+	I	II	Ductal	Yes	Yes	Lumpectomy	Yes	5.98356	0	5.98356	0	0	5.98356	0	0.0986301	Alive
1566	47	2000-2005	White	HER2+	I	II	Ductal	Yes	Yes	Mastectomy	No	8.95616	0	8.95616	0	0	8.95616	0	0.290411	Alive
1567	47	2000-2005	White	HR+	II	III	Mixed	Yes	Yes	Lumpectomy	Yes	9.89589	0	9.89589	0	0	9.89589	0	0.112329	Alive
1568	71	2006 or later	White	HR+	II	III	Ductal	Yes	Yes	Mastectomy	No	5.25479	0	5.25479	0	0	5.25479	0	0.112329	Alive
1569	44	2006 or later	White	HER2+	II	II	Ductal	Yes	Yes	Mastectomy	Yes	5.5589	0	5.5589	0	0	5.5589	0	0.0931507	Alive
1570	48	2000-2005	White	HR+	I	II	Ductal	No	Yes	Mastectomy	No	12.7041	0	12.7041	0	0	12.7041	0	0.0849315	Alive
1571	53	2000-2005	White	HR+	II	II	Ductal	No	Yes	Lumpectomy	No	9.15342	0	9.15342	0	0	9.15342	0	0.060274	Alive
1572	54	2000-2005	White	TNBC	II	III	Ductal	Yes	No	Lumpectomy	Yes	11.5233	0	11.5233	0	0	11.5233	0	0.0767123	Alive
1573	68	1996-2000	White	HR+	I	III	Mixed	No	Yes	Lumpectomy	Yes	13.3836	1	13.3836	1	0	13.3836	1	0	Death
1574	41	1996-2000	White	HR+	I	II	Ductal	Yes	Yes	Lumpectomy	Yes	9.32877	0	9.32877	0	0	9.32877	0	0.0794521	Alive
1575	74	2000-2005	White	HR+	II	II	Other	No	Yes	Mastectomy	No	8.50411	0	8.50411	0	0	8.50411	0	0.0547945	Alive
1576	67	2006 or later	Spanish	HR+	III	II	Ductal	Yes	Yes	Mastectomy	Yes	5.52877	0	5.52877	0	0	5.52877	0	0.0328767	Alive
1577	61	2000-2005	White	HR+	I	II	Ductal	No	Yes	Mastectomy	No	7.43562	0	7.43562	0	0	7.43562	0	0.0547945	Alive
1578	41	2000-2005	Spanish	HR+	II	II	Ductal	Yes	Yes	Mastectomy	No	10.6685	0	10.6685	0	0	10.6685	0	0.0986301	Alive
1579	47	2000-2005	Spanish	TNBC	II	III	Other	Yes	No	Lumpectomy	Yes	12.7507	0	12.7507	0	0	12.7507	0	0.0931507	Alive
1580	54	2000-2005	White	TNBC	II	III	Ductal	Yes	No	Lumpectomy	Yes	8.51233	0	8.51233	0	0	8.51233	0	0.0219178	Alive
1581	73	2000-2005	White	HR+	I	II	Ductal	No	Yes	Lumpectomy	Yes	5.25753	0	5.25753	0	0	5.25753	0	0.0547945	Alive
1582	77	1996-2000	White	HR+	I	II	Other	No	No	Mastectomy	No	12.074	1	12.074	1	0	12.074	1	0	Death
1583	52	2006 or later	White	HR+	I	III	Ductal	No	Yes	Mastectomy	No	5.19178	0	5.19178	0	0	5.19178	0	0.0410959	Alive
1584	43	2000-2005	Spanish	HR+	I	III	Ductal	No	Yes	Lumpectomy	Yes	9.35068	0	9.35068	0	0	9.35068	0	0.109589	Alive
1585	42	2006 or later	Spanish	HR+	II	III	Ductal	Yes	Yes	Lumpectomy	Yes	6.90959	0	6.90959	0	0	6.90959	0	0.0794521	Alive
1586	59	1996-2000	White	HR+	I	III	Ductal	Yes	Yes	Lumpectomy	Yes	10.411	0	10.411	0	0	10.411	0	0	Alive
1587	72	2000-2005	Black	TNBC	II	III	Ductal	No	No	Mastectomy	No	6.70685	0	6.70685	0	0	6.70685	0	0.117808	Alive
1588	56	1996-2000	White	HR+	II	II	Ductal	Yes	Yes	Mastectomy	No	9.11233	0	9.11233	0	0	9.11233	0	-0.00821918	Alive
1589	84	2000-2005	Spanish	HR+	II	II	Ductal	No	Yes	Lumpectomy	No	5.89315	1	5.89315	1	0	5.89315	1	0.060274	Death
1590	38	1996-2000	Black	TNBC	III	III	Ductal	Yes	No	Lumpectomy	Yes	11.7726	0	11.7726	0	0	11.7726	0	0.208219	Alive
1591	47	2000-2005	White	HR+	I	II	Mixed	No	Yes	Lumpectomy	Yes	8.03288	0	8.03288	0	0	8.03288	0	0.0739726	Alive
1592	48	2006 or later	White	HR+	I	I	Ductal	No	Yes	Lumpectomy	Yes	5.47671	0	5.47671	0	0	5.47671	0	0.0657534	Alive
1593	61	1996-2000	White	HR+	I	II	Ductal	No	Yes	Lumpectomy	Yes	10.8575	0	10.8575	0	0	10.8575	0	-0.00273973	Alive
1594	55	2006 or later	White	HR+	II	I	Lobular	Yes	No	Mastectomy	No	5.23014	1	5.23014	1	0	5.23014	1	0.060274	Death
1595	42	1996-2000	Spanish	HR+	I	I	Ductal	Yes	Yes	Mastectomy	No	12.7425	0	12.7425	0	0	12.7425	0	0.158904	Alive
1596	81	2000-2005	Other	HR+	I	II	Ductal	No	Yes	Lumpectomy	Yes	7.08493	0	7.08493	0	0	7.08493	0	0.0630137	Alive
1597	37	1996-2000	White	TNBC	II	III	Ductal	Yes	No	Lumpectomy	Yes	10.6795	0	10.6795	0	0	10.6795	0	0.147945	Alive
1598	49	2000-2005	White	HER2+	I	III	Mixed	Yes	Yes	Mastectomy	No	7.48767	0	7.48767	0	0	7.48767	0	0.060274	Alive
1599	71	1996-2000	Black	HR+	I	II	Ductal	No	Yes	Mastectomy	No	9.9726	0	9.9726	0	0	9.9726	0	0.205479	Alive
1600	51	2000-2005	White	HER2+	I	II	Ductal	No	Yes	Lumpectomy	No	9.58356	0	9.58356	0	0	9.58356	0	0.090411	Alive
1601	42	2000-2005	White	TNBC	I	III	Ductal	Yes	No	Lumpectomy	Yes	10.6055	0	10.6055	0	0	10.6055	0	0.0821918	Alive
1602	33	2000-2005	White	HR+	I	II	Ductal	Yes	Yes	Lumpectomy	Yes	10.6164	0	10.6164	0	0	10.6164	0	0.147945	Alive
1603	60	2006 or later	White	HR+	I	I	Other	No	Yes	Lumpectomy	Yes	5.66301	0	5.66301	0	0	5.66301	0	0.0958904	Alive
1604	40	2000-2005	Spanish	HR+	II	II	Mixed	Yes	Yes	Mastectomy	Yes	7.03562	0	7.03562	0	0	7.03562	0	0.0849315	Alive
1605	47	2000-2005	White	HR+	0	III	Ductal	No	No	Mastectomy	No	7.54795	0	7.54795	0	0	7.54795	0	0.0493151	Alive
1606	54	2000-2005	White	HR+	II	II	Ductal	Yes	Yes	Mastectomy	No	6.92603	0	6.92603	0	0	6.92603	0	0.0767123	Alive
1607	38	2006 or later	White	TNBC	III	III	Ductal	Yes	No	Mastectomy	Yes	5.42192	0	5.42192	0	0	5.42192	0	0.0383562	Alive
1608	47	2006 or later	Black	HER2+	I	III	Lobular	No	Yes	Lumpectomy	Yes	6.09315	0	6.09315	0	0	6.09315	0	0.169863	Alive
1609	53	1996-2000	White	HR+	I	II	Ductal	No	Yes	Mastectomy	No	13.8301	0	13.8301	0	0	13.8301	0	0.0383562	Alive
1610	74	1996-2000	White	HR+	I	I	Ductal	No	No	Lumpectomy	No	11.7836	1	11.7836	1	0	11.7836	1	0.0630137	Death
1611	54	2006 or later	White	HR+	II	II	Ductal	Yes	Yes	Lumpectomy	Yes	6.02192	0	6.02192	0	0	6.02192	0	0.0931507	Alive
1612	55	2000-2005	White	HR+	I	II	Ductal	No	Yes	Mastectomy	No	6.11507	0	6.11507	0	0	6.11507	0	0.0109589	Alive
1613	53	1996-2000	White	HR+	I	II	Ductal	No	No	Mastectomy	No	12.4274	0	12.4274	0	0	12.4274	0	0.120548	Alive
1614	64	2006 or later	White	HR+	II	II	Lobular	Yes	Yes	Mastectomy	No	5.42192	0	5.42192	0	0	5.42192	0	0.120548	Alive
1615	56	2006 or later	White	HR+	I	I	Ductal	No	Yes	Lumpectomy	Yes	5.2	0	5.2	0	0	5.2	0	0.0986301	Alive
1616	46	2000-2005	White	HR+	I	II	Ductal	Yes	Yes	Mastectomy	No	6.4	0	6.4	0	0	6.4	0	0.0520548	Alive
1617	31	2006 or later	Spanish	HR+	III	III	Ductal	Yes	Yes	Mastectomy	Yes	6.71233	0	6.71233	0	0	6.71233	0	0.0493151	Alive
1618	49	2000-2005	White	HR+	I	II	Ductal	Yes	Yes	Lumpectomy	Yes	7.08767	1	7.08767	1	0	7.08767	1	0.0493151	Death
1619	63	1996-2000	White	HR+	I	II	Ductal	No	Yes	Mastectomy	No	13.9041	0	13.9041	0	0	13.9041	0	0.0328767	Alive
1620	86	1996-2000	White	HER2+	II	II	Other	No	No	Lumpectomy	No	10.5342	1	10.5342	1	0	10.5342	1	0.0931507	Death
1621	56	2006 or later	White	HR+	I	II	Mixed	No	Yes	Lumpectomy	Yes	5.00274	0	5.00274	0	0	5.00274	0	0.0657534	Alive
1622	31	2000-2005	White	HR+	I	II	Ductal	Yes	Yes	Lumpectomy	Yes	8.10685	0	8.10685	0	0	8.10685	0	0.0739726	Alive
1623	46	1996-2000	White	HR+	I	III	Ductal	No	Yes	Lumpectomy	Yes	12.1342	0	12.1342	0	0	12.1342	0	0.0273973	Alive
1624	49	2000-2005	Black	HR+	I	II	Ductal	No	Yes	Lumpectomy	Yes	9.49041	0	9.49041	0	0	9.49041	0	0.0958904	Alive
1625	49	2000-2005	White	TNBC	II	III	Ductal	Yes	No	Lumpectomy	Yes	9.65479	0	9.65479	0	0	9.65479	0	0.115068	Alive
1626	51	2000-2005	White	TNBC	I	III	Ductal	Yes	No	Lumpectomy	Yes	7.07123	0	7.07123	0	0	7.07123	0	0.0794521	Alive
1627	48	2000-2005	White	HR+	I	II	Ductal	No	No	Lumpectomy	No	10.4932	0	10.4932	0	0	10.4932	0	0.090411	Alive
1628	59	1996-2000	White	HR+	II	III	Ductal	Yes	No	Mastectomy	No	13.3945	0	13.3945	0	0	13.3945	0	0.0931507	Alive
1629	32	2000-2005	White	TNBC	I	III	Ductal	Yes	No	Lumpectomy	Yes	9.40822	0	9.40822	0	0	9.40822	0	0.153425	Alive
1630	38	2006 or later	White	HR+	II	III	Ductal	Yes	Yes	Lumpectomy	Yes	5.09589	0	5.09589	0	0	5.09589	0	0.0328767	Alive
1631	77	2000-2005	White	HR+	II	III	Ductal	Yes	Yes	Mastectomy	No	7.29863	0	7.29863	0	0	7.29863	0	0.0849315	Alive
1632	42	1996-2000	White	HER2+	I	II	Ductal	Yes	No	Lumpectomy	No	10.9315	0	10.9315	0	0	10.9315	0	0.0684932	Alive
1633	48	2000-2005	White	HR+	I	II	Ductal	No	Yes	Lumpectomy	Yes	9.47945	0	9.47945	0	0	9.47945	0	0.0931507	Alive
1634	59	2000-2005	White	HR+	I	II	Other	No	No	Mastectomy	No	9.20548	0	9.20548	0	0	9.20548	0	0.0958904	Alive
1635	48	2006 or later	White	HR+	II	II	Lobular	Yes	Yes	Lumpectomy	Yes	5.54795	0	5.54795	0	0	5.54795	0	0.060274	Alive
1636	61	2000-2005	White	HR+	II	III	Ductal	Yes	Yes	Lumpectomy	Yes	8.31233	0	8.31233	0	0	8.31233	0	0.0493151	Alive
1637	53	2006 or later	White	HER2+	0	III	Ductal	No	Yes	Mastectomy	No	6.37808	0	6.37808	0	0	6.37808	0	0.0383562	Alive
1638	59	2000-2005	White	TNBC	I	III	Ductal	Yes	No	Lumpectomy	Yes	9.48493	0	9.48493	0	0	9.48493	0	0.0657534	Alive
1639	57	2000-2005	White	HR+	I	II	Ductal	Yes	Yes	Lumpectomy	Yes	6.8274	0	6.8274	0	0	6.8274	0	0.0328767	Alive
1640	54	2000-2005	Other	HR+	I	I	Other	No	No	Lumpectomy	Yes	6.65753	0	6.65753	0	0	6.65753	0	0.0547945	Alive
1641	68	2000-2005	White	HR+	III	II	Ductal	Yes	Yes	Lumpectomy	Yes	11.0137	0	11.0137	0	0	11.0137	0	0.0767123	Alive
1642	54	1996-2000	Black	TNBC	I	III	Ductal	Yes	No	Lumpectomy	Yes	14.537	1	14.537	1	0	14.537	1	0.224658	Death
1643	41	2000-2005	White	HR+	III	II	Ductal	Yes	Yes	Mastectomy	Yes	6.71233	0	6.71233	0	0	6.71233	0	0.060274	Alive
1644	60	2000-2005	White	HR+	I	II	Ductal	No	Yes	Lumpectomy	Yes	8.83288	0	8.83288	0	0	8.83288	0	0.0328767	Alive
1645	72	2000-2005	White	HR+	II	III	Ductal	No	Yes	Mastectomy	No	9.89315	1	9.89315	1	0	9.89315	1	0.120548	Death
1646	47	2000-2005	White	HR+	I	I	Other	No	Yes	Lumpectomy	Yes	10.5425	0	10.5425	0	0	10.5425	0	0.0958904	Alive
1647	54	2000-2005	White	HER2+	I	III	Ductal	Yes	No	Mastectomy	No	10.3342	0	10.3342	0	0	10.3342	0	0.0246575	Alive
1648	65	2006 or later	Black	HR+	I	II	Ductal	Yes	Yes	Mastectomy	No	5.13699	0	5.13699	0	0	5.13699	0	0.0520548	Alive
1649	37	1996-2000	White	TNBC	I	II	Ductal	Yes	No	Mastectomy	No	12.3205	0	12.3205	0	0	12.3205	0	0.0520548	Alive
1650	55	2000-2005	Black	HR+	II	II	Ductal	Yes	Yes	Mastectomy	Yes	7.45479	0	7.45479	0	0	7.45479	0	0.145205	Alive
1651	59	2006 or later	White	HR+	I	II	Ductal	No	Yes	Lumpectomy	Yes	5.16986	0	5.16986	0	0	5.16986	0	0.112329	Alive
1652	60	1996-2000	White	HR+	I	II	Ductal	Yes	Yes	Mastectomy	No	12.6438	0	12.6438	0	0	12.6438	0	0.0164384	Alive
1653	65	2000-2005	White	HR+	II	II	Other	No	Yes	Mastectomy	No	9.80274	1	9.80274	1	0	9.80274	1	0	Death
1654	51	2000-2005	White	HR+	III	II	Other	Yes	Yes	Mastectomy	Yes	9.85479	0	9.85479	0	0	9.85479	0	0.030137	Alive
1655	45	2000-2005	White	HR+	I	II	Ductal	Yes	Yes	Lumpectomy	Yes	6.42466	0	6.42466	0	0	6.42466	0	0.0493151	Alive
1656	71	2000-2005	White	TNBC	II	III	Other	Yes	No	Lumpectomy	Yes	7.27671	0	7.27671	0	0	7.27671	0	0.0876712	Alive
1657	53	1996-2000	White	TNBC	III	III	Ductal	Yes	No	Lumpectomy	Yes	12.6137	0	12.6137	0	0	12.6137	0	0.0739726	Alive
1658	71	1996-2000	White	HR+	II	I	Other	Yes	Yes	Mastectomy	No	13.4712	0	13.4712	0	0	13.4712	0	0.0191781	Alive
1659	54	1996-2000	White	TNBC	I	I	Ductal	Yes	No	Lumpectomy	Yes	12.2822	0	12.2822	0	0	12.2822	0	0.0794521	Alive
1660	59	1996-2000	Black	HR+	II	II	Ductal	No	Yes	Lumpectomy	No	13.6658	0	7.26849	1	0	7.26849	1	0.115068	Distant
1661	77	2000-2005	White	HR+	I	II	Ductal	No	Yes	Mastectomy	No	6.69041	1	6.69041	1	0	6.69041	1	0.0410959	Death
1662	56	1996-2000	White	HR+	III	III	Ductal	Yes	Yes	Mastectomy	Yes	8.55342	1	8.55342	1	0	8.55342	1	0.0191781	Death
1663	75	2000-2005	Spanish	HR+	II	II	Ductal	Yes	Yes	Lumpectomy	Yes	7.10685	0	7.10685	0	0	7.10685	0	0.150685	Alive
1664	60	2000-2005	White	TNBC	III	III	Ductal	Yes	No	Lumpectomy	Yes	7.1589	0	7.1589	0	0	7.1589	0	0.252055	Alive
1665	69	2000-2005	White	HR+	I	II	Mixed	No	No	Mastectomy	No	7.20822	1	7.20822	1	0	7.20822	1	0.060274	Death
1666	35	1996-2000	Spanish	HR+	III	III	Mixed	Yes	Yes	Mastectomy	Yes	15.6356	0	9.66849	1	0	9.66849	1	0.0219178	Distant
1667	46	2000-2005	White	HR+	I	III	Ductal	Yes	Yes	Lumpectomy	Yes	7.59178	0	7.59178	0	0	7.59178	0	0.131507	Alive
1668	65	2000-2005	White	HER2+	II	III	Ductal	Yes	No	Lumpectomy	Yes	9.38904	0	9.38904	0	0	9.38904	0	0.0356164	Alive
1669	48	1996-2000	White	HR+	II	I	Lobular	Yes	Yes	Mastectomy	Yes	11.4082	0	11.4082	0	0	11.4082	0	0.180822	Alive
1670	45	2000-2005	White	HR+	I	II	Lobular	Yes	Yes	Lumpectomy	Yes	8.75068	0	8.75068	0	0	8.75068	0	0.0821918	Alive
1671	49	2000-2005	White	HER2+	III	III	Other	Yes	Yes	Mastectomy	Yes	10.2192	0	10.2192	0	0	10.2192	0	0.0712329	Alive
1672	70	2000-2005	White	HR+	II	III	Lobular	Yes	Yes	Mastectomy	No	8.04384	1	6.72329	1	0	6.72329	1	0.10411	Distant->Death
1673	56	2000-2005	White	HR+	I	II	Ductal	No	Yes	Lumpectomy	Yes	9.51233	0	9.51233	0	0	9.51233	0	0.0958904	Alive
1674	54	2006 or later	White	TNBC	I	II	Ductal	No	No	Lumpectomy	Yes	5.63836	0	5.63836	0	0	5.63836	0	0.060274	Alive
1675	34	2006 or later	White	TNBC	I	III	Ductal	Yes	No	Mastectomy	No	6.44384	0	6.44384	0	0	6.44384	0	0.0383562	Alive
1676	54	1996-2000	Black	HR+	I	III	Ductal	Yes	Yes	Lumpectomy	Yes	15.0247	0	10.0959	1	0	15.0247	0	0.030137	Local
1677	68	1996-2000	Spanish	HR+	II	III	Ductal	Yes	Yes	Lumpectomy	Yes	13.5562	1	13.5562	1	0	13.5562	1	0	Death
1678	38	1996-2000	Spanish	TNBC	I	III	Ductal	Yes	No	Mastectomy	No	13.9973	0	13.9973	0	0	13.9973	0	0.0657534	Alive
1679	52	2000-2005	Black	TNBC	I	III	Ductal	Yes	Yes	Lumpectomy	Yes	7.20822	0	7.20822	0	0	7.20822	0	0.150685	Alive
1680	57	2000-2005	White	HR+	I	II	Ductal	No	Yes	Lumpectomy	Yes	6.80274	0	6.80274	0	0	6.80274	0	0.0520548	Alive
1681	30	2006 or later	White	HER2+	II	III	Ductal	Yes	No	Lumpectomy	Yes	6.35068	0	6.35068	0	0	6.35068	0	-0.00273973	Alive
1682	73	2000-2005	White	TNBC	II	II	Ductal	No	No	Mastectomy	No	6.01096	0	6.01096	0	0	6.01096	0	0.0438356	Alive
1683	59	2006 or later	Other	HR+	III	II	Ductal	Yes	Yes	Lumpectomy	Yes	5.33425	0	5.33425	0	0	5.33425	0	0.180822	Alive
1684	63	2000-2005	White	HR+	I	II	Ductal	No	Yes	Lumpectomy	Yes	7.66301	0	7.66301	0	0	7.66301	0	-0.00821918	Alive
1685	33	2000-2005	Spanish	TNBC	II	II	Ductal	Yes	No	Mastectomy	Yes	7.51507	0	7.51507	0	0	7.51507	0	0.0465753	Alive
1686	47	2000-2005	Black	HR+	I	III	Ductal	Yes	No	Lumpectomy	Yes	7.32877	0	7.32877	0	0	7.32877	0	0.0191781	Alive
1687	71	2000-2005	White	HR+	I	II	Ductal	No	No	Lumpectomy	Yes	8.46301	0	8.46301	0	0	8.46301	0	0.0931507	Alive
1688	48	2000-2005	Black	HER2+	I	III	Ductal	Yes	Yes	Mastectomy	No	7.19726	0	7.19726	0	0	7.19726	0	0.139726	Alive
1689	52	2000-2005	White	HR+	II	II	Ductal	Yes	Yes	Mastectomy	Yes	8.85479	0	8.85479	0	0	8.85479	0	0.0547945	Alive
1690	58	2000-2005	White	HR+	I	II	Ductal	Yes	Yes	Lumpectomy	Yes	10.3068	0	10.3068	0	0	10.3068	0	0.060274	Alive
1691	53	2000-2005	White	TNBC	I	III	Ductal	Yes	No	Mastectomy	No	6.09589	0	6.09589	0	0	6.09589	0	0.0328767	Alive
1692	56	2000-2005	Spanish	HR+	II	III	Lobular	Yes	Yes	Mastectomy	Yes	7.13425	0	7.13425	0	0	7.13425	0	0.10137	Alive
1693	56	2006 or later	White	HR+	I	II	Ductal	Yes	Yes	Lumpectomy	Yes	6.46301	0	6.46301	0	0	6.46301	0	0.145205	Alive
1694	56	2000-2005	White	HR+	I	II	Lobular	No	Yes	Lumpectomy	Yes	5.54795	0	5.54795	0	0	5.54795	0	0.0958904	Alive
1695	46	2000-2005	White	HR+	0	II	Lobular	Yes	Yes	Mastectomy	No	9.93151	0	9.93151	0	0	9.93151	0	0.0876712	Alive
1696	60	2000-2005	White	HER2+	I	III	Ductal	No	No	Mastectomy	No	7.13699	0	7.13699	0	0	7.13699	0	0.0958904	Alive
1697	57	2000-2005	Other	HR+	II	II	Ductal	Yes	Yes	Mastectomy	Yes	7.9863	0	7.9863	0	0	7.9863	0	0.0328767	Alive
1698	45	2000-2005	White	HER2+	I	III	Ductal	Yes	Yes	Lumpectomy	Yes	7.06301	0	7.06301	0	0	7.06301	0	0.060274	Alive
1699	62	2006 or later	White	HR+	I	III	Ductal	Yes	Yes	Mastectomy	Yes	5.07397	0	5.07397	0	0	5.07397	0	0.109589	Alive
1700	76	1996-2000	White	HR+	II	III	Lobular	Yes	Yes	Mastectomy	Yes	9.6137	1	7.93973	1	0	7.93973	1	0.0191781	Distant->Death
1701	54	2000-2005	White	TNBC	I	II	Other	No	No	Lumpectomy	Yes	8.00274	0	8.00274	0	0	8.00274	0	0.0767123	Alive
1702	52	2000-2005	White	HER2+	I	III	Ductal	Yes	Yes	Mastectomy	No	7.41644	0	7.41644	0	0	7.41644	0	0.0383562	Alive
1703	68	2000-2005	White	HR+	I	II	Ductal	Yes	Yes	Lumpectomy	Yes	7.14795	0	7.14795	0	0	7.14795	0	0.0520548	Alive
1704	46	2000-2005	White	HER2+	II	I	Ductal	Yes	No	Mastectomy	No	6.49315	0	6.49315	0	0	6.49315	0	0.183562	Alive
1705	76	2006 or later	White	HR+	II	II	Lobular	Yes	Yes	Mastectomy	No	6.12329	1	5.3589	1	0	5.3589	1	0.0657534	Distant->Death
1706	43	2000-2005	White	TNBC	I	III	Ductal	Yes	No	Mastectomy	No	7.74795	0	7.74795	0	0	7.74795	0	0.30411	Alive
1707	53	1996-2000	Black	HR+	II	II	Ductal	Yes	Yes	Mastectomy	No	12.9699	0	12.9699	0	0	12.9699	0	0.0739726	Alive
1708	42	2006 or later	White	HR+	I	III	Ductal	No	Yes	Mastectomy	No	6.22192	0	6.22192	0	0	6.22192	0	0.0575342	Alive
1709	70	2000-2005	Spanish	HER2+	I	III	Ductal	Yes	No	Lumpectomy	Yes	6.89315	0	6.89315	0	0	6.89315	0	0.0958904	Alive
1710	74	2006 or later	White	HR+	II	III	Ductal	No	Yes	Lumpectomy	Yes	5.90137	1	5.90137	1	0	5.90137	1	0.0356164	Death
1711	51	2006 or later	White	HER2+	II	III	Ductal	Yes	Yes	Mastectomy	Yes	6.53151	0	6.53151	0	0	6.53151	0	0.090411	Alive
1712	72	2006 or later	Black	HR+	I	III	Ductal	No	Yes	Lumpectomy	Yes	5.15342	0	5.15342	0	0	5.15342	0	0.109589	Alive
1713	48	1996-2000	White	TNBC	II	III	Ductal	Yes	No	Lumpectomy	Yes	12.0548	0	12.0548	0	0	12.0548	0	0.0520548	Alive
1714	47	1996-2000	White	HR+	II	II	Ductal	Yes	Yes	Mastectomy	No	10.2603	0	10.2603	0	0	10.2603	0	0	Alive
1715	39	2000-2005	White	HR+	II	III	Ductal	Yes	Yes	Mastectomy	No	5.28219	0	5.28219	0	0	5.28219	0	0.0383562	Alive
1716	37	2000-2005	White	HR+	III	II	Mixed	Yes	Yes	Mastectomy	Yes	10.3726	0	10.3726	0	0	10.3726	0	0.2	Alive
1717	47	1996-2000	White	TNBC	II	III	Ductal	Yes	No	Mastectomy	Yes	12.6795	0	12.6795	0	0	12.6795	0	0.0575342	Alive
1718	46	2000-2005	White	HR+	I	II	Mixed	Yes	Yes	Mastectomy	No	8.15068	0	8.15068	0	0	8.15068	0	0.0438356	Alive
1719	48	2006 or later	White	HR+	II	II	Lobular	Yes	Yes	Mastectomy	Yes	5.31507	0	5.31507	0	0	5.31507	0	0.0410959	Alive
1720	69	1996-2000	White	HR+	I	II	Ductal	Yes	Yes	Mastectomy	No	9.50137	0	9.50137	0	0	9.50137	0	-0.00273973	Alive
1721	70	2000-2005	White	HR+	I	II	Other	No	Yes	Lumpectomy	Yes	7.36986	0	7.36986	0	0	7.36986	0	0.0794521	Alive
1722	46	2000-2005	White	TNBC	I	II	Ductal	Yes	No	Lumpectomy	Yes	10.3534	0	10.3534	0	0	10.3534	0	0.0356164	Alive
1723	59	2000-2005	White	HR+	I	II	Ductal	No	Yes	Lumpectomy	Yes	7.92329	0	7.92329	0	0	7.92329	0	0	Alive
1724	57	2006 or later	Black	HR+	III	III	Ductal	Yes	No	Mastectomy	Yes	6.84932	0	6.84932	0	0	6.84932	0	0	Alive
1725	59	2000-2005	White	HR+	I	II	Ductal	Yes	Yes	Mastectomy	No	7.96712	0	7.96712	0	0	7.96712	0	0.136986	Alive
1726	53	2000-2005	White	TNBC	I	III	Other	Yes	No	Lumpectomy	Yes	11.2904	0	11.2904	0	0	11.2904	0	0.0876712	Alive
1727	39	2000-2005	White	HR+	II	III	Ductal	Yes	No	Mastectomy	No	7.19452	0	7.19452	0	0	7.19452	0	0.0684932	Alive
1728	60	2000-2005	White	HR+	II	I	Lobular	Yes	Yes	Mastectomy	No	5.67945	0	5.67945	0	0	5.67945	0	0.0986301	Alive
1729	39	1996-2000	White	HER2+	III	III	Ductal	Yes	No	Mastectomy	No	12.2329	0	12.2329	0	0	12.2329	0	0.0739726	Alive
1730	42	2000-2005	White	TNBC	I	III	Ductal	Yes	No	Lumpectomy	Yes	7.71507	0	7.71507	0	0	7.71507	0	0.112329	Alive
1731	70	2006 or later	White	HR+	I	II	Ductal	No	Yes	Mastectomy	No	5.21918	0	5.21918	0	0	5.21918	0	0.0493151	Alive
1732	71	2000-2005	White	HR+	I	II	Ductal	Yes	Yes	Mastectomy	No	6.39726	0	6.39726	0	0	6.39726	0	0.210959	Alive
1733	43	2000-2005	White	HR+	I	III	Ductal	Yes	Yes	Mastectomy	No	7.3726	0	7.3726	0	0	7.3726	0	0.115068	Alive
1734	59	1996-2000	White	HR+	II	II	Ductal	Yes	Yes	Lumpectomy	Yes	13.537	0	13.537	0	0	13.537	0	0.0328767	Alive
1735	39	2000-2005	White	HR+	II	II	Ductal	Yes	Yes	Mastectomy	No	8.73699	0	5.12329	1	0	5.12329	1	0.112329	Distant
1736	53	1996-2000	White	HR+	I	III	Ductal	No	No	Mastectomy	No	15.1397	0	15.1397	0	0	15.1397	0	0.0438356	Alive
1737	58	1996-2000	White	HR+	I	II	Other	No	Yes	Mastectomy	No	15.0603	0	15.0603	0	0	15.0603	0	0.0191781	Alive
1738	65	2000-2005	Black	HR+	II	III	Ductal	Yes	Yes	Mastectomy	Yes	7.82466	1	7.82466	1	0	7.82466	1	0.0986301	Death
1739	53	2000-2005	Spanish	HR+	I	II	Ductal	No	Yes	Lumpectomy	Yes	9.89863	0	9.89863	0	0	9.89863	0	0.0356164	Alive
1740	77	2000-2005	White	HR+	I	I	Other	No	No	Lumpectomy	Yes	7.87397	0	7.87397	0	0	7.87397	0	0.0794521	Alive
1741	40	2000-2005	Spanish	HER2+	I	III	Ductal	Yes	No	Mastectomy	No	7.22192	0	7.22192	0	0	7.22192	0	0	Alive
1742	46	2000-2005	White	HR+	I	II	Ductal	Yes	Yes	Lumpectomy	Yes	8.8411	0	8.8411	0	0	8.8411	0	0.0520548	Alive
1743	42	2006 or later	White	HR+	II	III	Mixed	Yes	Yes	Mastectomy	Yes	6.56986	0	6.56986	0	0	6.56986	0	0.0410959	Alive
1744	37	2000-2005	White	HR+	I	II	Ductal	Yes	Yes	Lumpectomy	Yes	7.17534	0	7.17534	0	0	7.17534	0	0.0465753	Alive
1745	44	2006 or later	White	TNBC	II	III	Ductal	Yes	No	Mastectomy	Yes	5.49589	0	5.49589	0	0	5.49589	0	0.0191781	Alive
1746	78	2000-2005	White	HR+	I	II	Ductal	No	Yes	Lumpectomy	Yes	7.12055	0	7.12055	0	0	7.12055	0	0.0739726	Alive
1747	53	2000-2005	White	HER2+	I	III	Ductal	No	Yes	Mastectomy	No	8.10959	0	8.10959	0	0	8.10959	0	0.0328767	Alive
1748	56	2000-2005	White	HR+	II	I	Mixed	Yes	Yes	Mastectomy	Yes	5.76438	0	5.76438	0	0	5.76438	0	0.0849315	Alive
1749	53	2000-2005	Spanish	HR+	I	II	Ductal	No	Yes	Lumpectomy	Yes	7.53425	0	7.53425	0	0	7.53425	0	0.00547945	Alive
1750	66	2000-2005	White	HR+	I	II	Ductal	No	Yes	Mastectomy	No	6.84658	0	6.84658	0	0	6.84658	0	0.0164384	Alive
1751	47	2000-2005	Other	HER2+	II	III	Ductal	Yes	No	Mastectomy	No	9.50137	0	9.50137	0	0	9.50137	0	0.156164	Alive
1752	73	1996-2000	Other	HR+	II	II	Mixed	Yes	Yes	Mastectomy	No	7.52055	0	7.52055	0	0	7.52055	0	0.0520548	Alive
1753	47	2000-2005	White	TNBC	I	III	Ductal	No	No	Lumpectomy	Yes	7.7863	0	7.7863	0	0	7.7863	0	0.0712329	Alive
1754	68	2000-2005	White	HR+	I	I	Ductal	No	Yes	Lumpectomy	Yes	6.51507	0	6.51507	0	0	6.51507	0	0.0520548	Alive
1755	64	2000-2005	White	TNBC	I	III	Ductal	Yes	No	Lumpectomy	Yes	9.08767	0	9.08767	0	0	9.08767	0	0.0821918	Alive
1756	50	2000-2005	White	HR+	I	II	Ductal	No	Yes	Lumpectomy	Yes	5.92055	0	5.92055	0	0	5.92055	0	0.164384	Alive
1757	65	2000-2005	White	HR+	III	III	Ductal	Yes	Yes	Mastectomy	Yes	8.44384	0	8.44384	0	0	8.44384	0	0.0520548	Alive
1758	55	2006 or later	White	TNBC	I	III	Ductal	Yes	No	Mastectomy	No	5.06301	0	5.06301	0	0	5.06301	0	0.0986301	Alive
1759	52	2000-2005	Other	HR+	I	I	Ductal	No	Yes	Lumpectomy	Yes	7.15342	0	7.15342	0	0	7.15342	0	0.060274	Alive
1760	42	2006 or later	Spanish	HR+	II	II	Mixed	Yes	Yes	Lumpectomy	Yes	5.67397	0	5.67397	0	0	5.67397	0	0.167123	Alive
1761	45	2000-2005	White	HR+	I	II	Ductal	No	Yes	Lumpectomy	Yes	5.89041	0	5.89041	0	0	5.89041	0	0.0876712	Alive
1762	61	2000-2005	White	TNBC	I	III	Ductal	Yes	No	Lumpectomy	Yes	8.00274	1	5.86849	1	0	5.86849	1	0.0767123	Distant->Death
1763	71	2000-2005	White	HR+	I	II	Ductal	No	Yes	Mastectomy	No	7.43562	0	7.43562	0	0	7.43562	0	0.0383562	Alive
1764	42	2000-2005	Black	HR+	II	II	Mixed	Yes	Yes	Mastectomy	No	8.50411	0	8.50411	0	0	8.50411	0	0.128767	Alive
1765	50	1996-2000	White	HR+	I	III	Ductal	Yes	Yes	Mastectomy	No	14.4603	0	14.4603	0	0	14.4603	0	0.0356164	Alive
1766	36	2000-2005	White	HR+	I	II	Ductal	Yes	Yes	Mastectomy	No	6.32329	0	6.32329	0	0	6.32329	0	0.0410959	Alive
1767	56	2000-2005	White	HR+	I	II	Ductal	No	No	Lumpectomy	No	8.3863	0	8.3863	0	0	8.3863	0	0.0547945	Alive
1768	57	1996-2000	White	TNBC	II	III	Ductal	Yes	No	Mastectomy	No	13.5288	0	13.5288	0	0	13.5288	0	0.0794521	Alive
1769	51	2000-2005	White	HR+	II	III	Lobular	Yes	Yes	Mastectomy	Yes	9.02466	1	6.30685	1	0	6.30685	1	0.0876712	Distant->Death
1770	37	2000-2005	Spanish	HR+	III	II	Ductal	Yes	Yes	Mastectomy	Yes	8.28493	1	8.28493	1	0	8.28493	1	0.189041	Death
1771	39	2000-2005	Spanish	HER2+	II	III	Ductal	Yes	No	Lumpectomy	Yes	10.4219	0	10.4219	0	0	10.4219	0	0.0630137	Alive
1772	56	2000-2005	White	HR+	I	II	Ductal	No	Yes	Lumpectomy	Yes	8.61918	0	8.61918	0	0	8.61918	0	0.0739726	Alive
1773	43	2006 or later	White	HR+	I	II	Ductal	Yes	Yes	Lumpectomy	Yes	6.25205	0	6.25205	0	0	6.25205	0	0.0630137	Alive
1774	57	2006 or later	White	HR+	I	I	Ductal	No	Yes	Mastectomy	No	5.17808	0	5.17808	0	0	5.17808	0	0.0328767	Alive
1775	57	1996-2000	White	HR+	I	II	Ductal	No	Yes	Lumpectomy	Yes	12.3534	0	12.3534	0	0	12.3534	0	0.0246575	Alive
1776	50	2000-2005	White	HR+	I	III	Ductal	Yes	Yes	Mastectomy	No	6.84658	0	6.84658	0	0	6.84658	0	0.0328767	Alive
1777	62	1996-2000	White	TNBC	I	III	Ductal	Yes	No	Lumpectomy	Yes	6.16712	1	6.16712	1	0	6.16712	1	0.0821918	Death
1778	26	1996-2000	Spanish	HR+	I	II	Ductal	No	Yes	Lumpectomy	Yes	13.4356	0	13.4356	0	0	13.4356	0	0.0219178	Alive
1779	44	2000-2005	Spanish	HR+	II	III	Ductal	Yes	Yes	Lumpectomy	Yes	7.98082	0	7.98082	0	0	7.98082	0	0.0712329	Alive
1780	64	2000-2005	Black	TNBC	I	III	Ductal	No	Yes	Mastectomy	No	11.1397	0	11.1397	0	0	11.1397	0	0.0547945	Alive
1781	41	2000-2005	White	HER2+	I	III	Ductal	Yes	No	Mastectomy	No	9.89315	0	9.89315	0	0	9.89315	0	0.0438356	Alive
1782	68	2000-2005	White	HR+	II	II	Mixed	No	Yes	Lumpectomy	Yes	7.6411	0	7.6411	0	0	7.6411	0	0.0684932	Alive
1783	51	2006 or later	White	HR+	I	II	Ductal	No	Yes	Lumpectomy	Yes	7.40274	0	7.40274	0	0	7.40274	0	0.189041	Alive
1784	57	2000-2005	White	HR+	III	III	Other	Yes	Yes	Mastectomy	Yes	7.45753	0	7.45753	0	0	7.45753	0	0.0328767	Alive
1785	58	2006 or later	White	HR+	I	II	Ductal	Yes	Yes	Lumpectomy	Yes	5.16986	0	5.16986	0	0	5.16986	0	0.164384	Alive
1786	51	1996-2000	White	HR+	I	III	Ductal	Yes	Yes	Mastectomy	No	11.9616	0	11.9616	0	0	11.9616	0	0.090411	Alive
1787	44	2000-2005	White	HR+	II	III	Ductal	Yes	Yes	Lumpectomy	Yes	7.98904	0	7.98904	0	0	7.98904	0	0.090411	Alive
1788	34	1996-2000	Black	HR+	I	II	Lobular	Yes	Yes	Lumpectomy	Yes	12.6384	0	12.6384	0	0	12.6384	0	0.060274	Alive
1789	57	2000-2005	White	HR+	II	II	Ductal	Yes	Yes	Mastectomy	Yes	7.2	0	7.2	0	0	7.2	0	0.0273973	Alive
1790	59	2000-2005	Spanish	TNBC	III	III	Ductal	Yes	No	Mastectomy	Yes	8.73699	0	8.73699	0	0	8.73699	0	0.435616	Alive
1791	42	1996-2000	White	TNBC	I	III	Ductal	No	No	Lumpectomy	Yes	13.9425	0	13.9425	0	0	13.9425	0	0.0657534	Alive
1792	55	2000-2005	White	HER2+	II	II	Ductal	Yes	No	Mastectomy	No	7.21918	0	7.21918	0	0	7.21918	0	0.0876712	Alive
1793	66	2000-2005	White	HER2+	I	III	Ductal	Yes	No	Mastectomy	No	6.79452	0	6.79452	0	0	6.79452	0	0.139726	Alive
1794	35	2000-2005	Other	HR+	I	II	Lobular	No	Yes	Lumpectomy	Yes	9.49863	0	9.49863	0	0	9.49863	0	0.0739726	Alive
1795	48	2006 or later	White	HR+	I	II	Ductal	No	Yes	Lumpectomy	Yes	7.53973	0	7.53973	0	0	7.53973	0	0.0246575	Alive
1796	79	1996-2000	White	HR+	I	II	Ductal	No	No	Lumpectomy	Yes	13.7534	1	13.7534	1	0	13.7534	1	0.0191781	Death
1797	52	2000-2005	White	HR+	I	II	Ductal	No	Yes	Lumpectomy	Yes	11.611	0	11.611	0	0	11.611	0	0.0986301	Alive
1798	32	2000-2005	White	HR+	II	III	Ductal	Yes	Yes	Mastectomy	Yes	6.48493	0	6.48493	0	0	6.48493	0	0.0383562	Alive
1799	70	2000-2005	White	HR+	I	II	Ductal	No	Yes	Lumpectomy	Yes	7.44932	0	7.44932	0	0	7.44932	0	0.0684932	Alive
1800	49	2000-2005	Spanish	HR+	II	II	Ductal	Yes	Yes	Mastectomy	No	7.06027	0	7.06027	0	0	7.06027	0	0.0438356	Alive
1801	46	2000-2005	White	HR+	II	II	Ductal	Yes	Yes	Mastectomy	No	9.13699	0	7.81096	1	0	9.13699	0	0.0465753	Local
1802	43	2000-2005	Black	HR+	II	II	Lobular	Yes	Yes	Lumpectomy	Yes	8.59452	0	8.59452	0	0	8.59452	0	0.0931507	Alive
1803	59	2000-2005	Spanish	HER2+	II	II	Ductal	Yes	Yes	Lumpectomy	Yes	8.5726	0	8.5726	0	0	8.5726	0	0.0986301	Alive
1804	53	1996-2000	Black	HR+	III	III	Ductal	Yes	No	Mastectomy	No	14.0521	0	14.0521	0	0	14.0521	0	0.29863	Alive
1805	72	1996-2000	White	HR+	II	III	Lobular	Yes	Yes	Lumpectomy	Yes	9.37534	1	9.37534	1	0	9.37534	1	0.0547945	Death
1806	47	2000-2005	Black	HR+	I	III	Ductal	No	Yes	Mastectomy	No	8.50959	0	8.50959	0	0	8.50959	0	0.178082	Alive
1807	36	2006 or later	White	HER2+	III	III	Ductal	Yes	Yes	Mastectomy	Yes	6.32055	0	6.32055	0	0	6.32055	0	0.090411	Alive
1808	44	2000-2005	White	HR+	II	III	Ductal	Yes	Yes	Mastectomy	No	10.3863	0	10.3863	0	0	10.3863	0	0.126027	Alive
1809	49	2000-2005	White	HER2+	II	III	Ductal	Yes	No	Lumpectomy	Yes	7.51507	0	7.51507	0	0	7.51507	0	0.0739726	Alive
1810	76	2000-2005	White	HR+	I	I	Lobular	No	No	Mastectomy	No	10.2658	0	10.2658	0	0	10.2658	0	0.0438356	Alive
1811	64	2000-2005	White	HR+	II	I	Other	No	Yes	Mastectomy	No	6.65205	0	6.65205	0	0	6.65205	0	0.0520548	Alive
1812	52	2000-2005	White	HR+	I	II	Lobular	No	Yes	Lumpectomy	Yes	6.35342	0	6.35342	0	0	6.35342	0	0.0931507	Alive
1813	81	2000-2005	White	HR+	I	II	Ductal	No	Yes	Mastectomy	No	6.27671	0	6.27671	0	0	6.27671	0	0.0794521	Alive
1814	53	2000-2005	White	TNBC	II	III	Ductal	Yes	Yes	Mastectomy	Yes	10.4192	0	10.4192	0	0	10.4192	0	0.0821918	Alive
1815	59	2000-2005	White	HR+	I	I	Other	Yes	Yes	Lumpectomy	Yes	9.87671	0	9.87671	0	0	9.87671	0	0.0739726	Alive
1816	62	2006 or later	Black	HR+	I	II	Lobular	No	Yes	Mastectomy	No	5.5863	0	5.5863	0	0	5.5863	0	0.153425	Alive
1817	58	2006 or later	Spanish	HR+	III	II	Ductal	Yes	Yes	Mastectomy	Yes	5.79726	0	5.79726	0	0	5.79726	0	0.169863	Alive
1818	46	1996-2000	White	HR+	I	II	Ductal	Yes	Yes	Mastectomy	No	11.4329	0	11.4329	0	0	11.4329	0	0.0575342	Alive
1819	51	2000-2005	White	HR+	I	III	Ductal	Yes	Yes	Mastectomy	Yes	6.46849	0	6.46849	0	0	6.46849	0	0.0575342	Alive
1820	51	1996-2000	White	HR+	II	II	Ductal	Yes	Yes	Lumpectomy	Yes	14.0712	0	14.0712	0	0	14.0712	0	0.00821918	Alive
1821	68	2000-2005	White	HR+	I	II	Ductal	No	Yes	Lumpectomy	Yes	8.36986	0	8.36986	0	0	8.36986	0	0.145205	Alive
1822	46	2000-2005	White	HR+	II	II	Ductal	Yes	Yes	Lumpectomy	Yes	8.09041	0	8.09041	0	0	8.09041	0	0.0986301	Alive
1823	54	2000-2005	White	HR+	I	I	Lobular	Yes	Yes	Lumpectomy	Yes	7.46849	0	7.46849	0	0	7.46849	0	0.0520548	Alive
1824	48	2000-2005	White	HR+	I	III	Ductal	No	Yes	Mastectomy	No	5.98082	0	5.98082	0	0	5.98082	0	0.0438356	Alive
1825	48	1996-2000	White	HER2+	III	III	Other	Yes	Yes	Mastectomy	Yes	12.0603	0	12.0603	0	0	12.0603	0	0.060274	Alive
1826	70	2000-2005	White	HER2+	I	III	Ductal	No	No	Lumpectomy	No	6.89041	0	6.89041	0	0	6.89041	0	0.0410959	Alive
1827	64	1996-2000	White	TNBC	I	III	Ductal	Yes	No	Lumpectomy	Yes	10.6082	1	10.6082	1	0	10.6082	1	0.0876712	Death
1828	52	1996-2000	Spanish	HR+	II	II	Ductal	No	No	Lumpectomy	No	11.5178	0	11.5178	0	0	11.5178	0	0.0520548	Alive
1829	75	2006 or later	White	TNBC	III	III	Ductal	Yes	No	Mastectomy	Yes	5.50411	0	5.50411	0	0	5.50411	0	0.0410959	Alive
1830	43	2000-2005	Spanish	HR+	II	III	Lobular	Yes	Yes	Mastectomy	Yes	10.4658	0	10.4658	0	0	10.4658	0	0.0575342	Alive
1831	45	2000-2005	Spanish	HR+	II	I	Lobular	No	Yes	Lumpectomy	No	6.67123	0	6.67123	0	0	6.67123	0	0.175342	Alive
1832	35	1996-2000	White	TNBC	II	III	Ductal	Yes	No	Mastectomy	No	9.69863	1	9.69863	1	0	9.69863	1	0.0191781	Death
1833	62	2000-2005	White	HR+	0	III	Ductal	No	No	Mastectomy	No	7.36164	0	7.36164	0	0	7.36164	0	0.0931507	Alive
1834	57	2000-2005	White	TNBC	I	II	Ductal	No	No	Lumpectomy	Yes	8.52603	0	8.52603	0	0	8.52603	0	0.0712329	Alive
1835	54	1996-2000	White	HR+	I	III	Mixed	Yes	Yes	Mastectomy	No	11.8438	1	11.8438	1	0	11.8438	1	0.0383562	Death
1836	35	2000-2005	White	HER2+	II	III	Ductal	Yes	Yes	Lumpectomy	Yes	10.537	0	10.537	0	0	10.537	0	0.0273973	Alive
1837	51	1996-2000	White	TNBC	III	III	Ductal	Yes	No	Mastectomy	Yes	9.38904	0	9.38904	0	0	9.38904	0	0.224658	Alive
1838	72	2006 or later	White	HR+	I	II	Ductal	Yes	Yes	Lumpectomy	Yes	6.33699	0	6.33699	0	0	6.33699	0	0.0438356	Alive
1839	58	2000-2005	Other	HR+	II	III	Ductal	Yes	Yes	Lumpectomy	Yes	10.1616	0	10.1616	0	0	10.1616	0	0.0410959	Alive
1840	42	1996-2000	White	HER2+	I	I	Ductal	Yes	Yes	Mastectomy	No	12.5178	0	12.5178	0	0	12.5178	0	0.0493151	Alive
1841	33	2000-2005	Spanish	HER2+	II	III	Ductal	Yes	No	Mastectomy	Yes	11.5671	0	11.5671	0	0	11.5671	0	0.120548	Alive
1842	52	1996-2000	White	HR+	0	III	Ductal	No	No	Mastectomy	No	10.0685	0	10.0685	0	0	10.0685	0	0.0356164	Alive
1843	69	2006 or later	Spanish	HR+	II	II	Mixed	No	Yes	Lumpectomy	Yes	5.0274	0	5.0274	0	0	5.0274	0	0.0410959	Alive
1844	58	2000-2005	White	TNBC	I	III	Ductal	Yes	No	Lumpectomy	Yes	9.68493	0	9.68493	0	0	9.68493	0	0.0520548	Alive
1845	45	2006 or later	Black	HR+	II	II	Ductal	No	Yes	Mastectomy	No	5.29315	0	5.29315	0	0	5.29315	0	0.117808	Alive
1846	66	2000-2005	White	HR+	I	II	Ductal	No	Yes	Lumpectomy	Yes	6.06575	0	6.06575	0	0	6.06575	0	0.090411	Alive
1847	44	2000-2005	Spanish	HER2+	III	III	Ductal	Yes	Yes	Mastectomy	Yes	10.5973	0	10.5973	0	0	10.5973	0	0.0657534	Alive
1848	50	2000-2005	White	TNBC	II	II	Ductal	Yes	Yes	Mastectomy	No	11.4877	0	11.4877	0	0	11.4877	0	0.0328767	Alive
1849	68	2000-2005	White	HR+	I	II	Ductal	No	Yes	Lumpectomy	Yes	9.36712	0	9.36712	0	0	9.36712	0	0.0383562	Alive
1850	50	1996-2000	White	HR+	I	II	Ductal	No	Yes	Mastectomy	No	12.4849	0	12.4849	0	0	12.4849	0	0.0520548	Alive
1851	48	2000-2005	Black	HR+	I	II	Mixed	Yes	Yes	Mastectomy	Yes	7.56712	1	6.32055	1	0	6.32055	1	0.2	Distant->Death
1852	61	2000-2005	White	HR+	I	II	Ductal	No	Yes	Lumpectomy	No	5.65479	0	5.65479	0	0	5.65479	0	0.0739726	Alive
1853	69	2000-2005	White	HR+	II	III	Ductal	No	Yes	Mastectomy	No	7.66027	0	7.66027	0	0	7.66027	0	0.0986301	Alive
1854	75	2000-2005	White	HR+	II	III	Ductal	No	Yes	Lumpectomy	Yes	5.97534	1	5.97534	1	0	5.97534	1	0.172603	Death
1855	57	2006 or later	White	HR+	I	I	Ductal	No	Yes	Lumpectomy	Yes	5.92603	0	5.92603	0	0	5.92603	0	0.0547945	Alive
1856	59	2000-2005	White	TNBC	II	III	Ductal	No	No	Mastectomy	No	8.0411	0	8.0411	0	0	8.0411	0	0.00273973	Alive
1857	54	2006 or later	White	HR+	I	II	Ductal	Yes	Yes	Mastectomy	No	5.10685	0	5.10685	0	0	5.10685	0	0.0328767	Alive
1858	36	2000-2005	White	HR+	I	III	Ductal	No	No	Lumpectomy	Yes	7.29863	0	7.29863	0	0	7.29863	0	0.0136986	Alive
1859	46	1996-2000	White	HR+	II	II	Ductal	Yes	Yes	Mastectomy	No	13.4767	0	13.4767	0	0	13.4767	0	0.0136986	Alive
1860	43	2000-2005	White	HR+	II	II	Ductal	Yes	Yes	Mastectomy	No	10.4247	0	10.4247	0	0	10.4247	0	0.0356164	Alive
1861	53	2006 or later	White	HR+	I	II	Ductal	Yes	Yes	Lumpectomy	Yes	5.09315	0	5.09315	0	0	5.09315	0	0.131507	Alive
1862	52	1996-2000	Black	TNBC	I	III	Ductal	Yes	No	Lumpectomy	Yes	13.5753	0	13.5753	0	0	13.5753	0	0.0328767	Alive
1863	51	2000-2005	White	HER2+	II	II	Ductal	Yes	No	Mastectomy	Yes	8.0137	0	8.0137	0	0	8.0137	0	0.030137	Alive
1864	63	2000-2005	White	HR+	III	III	Ductal	Yes	Yes	Lumpectomy	Yes	7.63014	0	7.63014	0	0	7.63014	0	0.120548	Alive
1865	52	2006 or later	Spanish	HR+	II	II	Lobular	Yes	Yes	Mastectomy	Yes	5.55616	0	5.55616	0	0	5.55616	0	0.0520548	Alive
1866	67	2000-2005	White	HER2+	III	II	Ductal	Yes	Yes	Lumpectomy	Yes	6.47671	0	6.47671	0	0	6.47671	0	0.0410959	Alive
1867	42	2006 or later	Black	HR+	II	II	Ductal	Yes	Yes	Lumpectomy	Yes	6.57534	0	6.57534	0	0	6.57534	0	0.0684932	Alive
1868	49	1996-2000	White	HR+	II	III	Ductal	Yes	Yes	Lumpectomy	Yes	12.5452	0	12.5452	0	0	12.5452	0	-0.00273973	Alive
1869	55	2006 or later	White	HR+	I	II	Ductal	No	Yes	Lumpectomy	Yes	6.31233	0	6.31233	0	0	6.31233	0	0.060274	Alive
1870	76	1996-2000	White	HR+	I	II	Ductal	No	No	Lumpectomy	Yes	5.51233	1	5.51233	1	0	5.51233	1	0.0712329	Death
1871	55	1996-2000	White	HR+	II	II	Ductal	No	Yes	Mastectomy	No	5.95068	1	5.95068	1	0	5.95068	1	0.0383562	Death
1872	42	1996-2000	White	HR+	II	III	Ductal	Yes	Yes	Lumpectomy	Yes	15.4384	0	15.4384	0	0	15.4384	0	0.123288	Alive
1873	45	2000-2005	White	HER2+	II	III	Ductal	Yes	No	Mastectomy	No	10.4301	0	10.4301	0	0	10.4301	0	-0.0164384	Alive
1874	39	2000-2005	Other	HR+	II	II	Other	No	Yes	Mastectomy	No	6.40822	0	6.40822	0	0	6.40822	0	-0.0575342	Alive
1875	78	2000-2005	White	HR+	II	I	Ductal	No	Yes	Mastectomy	No	6.19178	0	6.19178	0	0	6.19178	0	0.0931507	Alive
1876	40	2000-2005	White	HER2+	II	III	Ductal	Yes	Yes	Mastectomy	Yes	10.4658	0	10.4658	0	0	10.4658	0	0.0438356	Alive
1877	49	2000-2005	White	HR+	I	II	Ductal	No	Yes	Mastectomy	No	10.9918	0	10.9918	0	0	10.9918	0	0.189041	Alive
1878	41	1996-2000	White	HR+	II	III	Other	Yes	No	Mastectomy	Yes	9.00548	0	9.00548	0	0	9.00548	0	0.0328767	Alive
1879	43	2000-2005	Spanish	HR+	I	II	Ductal	Yes	Yes	Mastectomy	No	5.31233	0	5.31233	0	0	5.31233	0	0.0876712	Alive
1880	59	2000-2005	Other	HR+	I	I	Lobular	Yes	Yes	Lumpectomy	Yes	8.25753	0	8.25753	0	0	8.25753	0	0.0712329	Alive
1881	29	2000-2005	Black	HR+	III	III	Ductal	Yes	Yes	Mastectomy	Yes	6.83836	0	6.59452	1	0	6.59452	1	0.386301	Distant
1882	61	2006 or later	White	TNBC	I	II	Lobular	Yes	No	Lumpectomy	Yes	5.43288	0	5.43288	0	0	5.43288	0	0.00547945	Alive
1883	53	2000-2005	Black	HR+	II	II	Mixed	Yes	Yes	Mastectomy	No	8.87123	0	8.87123	0	0	8.87123	0	0.147945	Alive
1884	59	2000-2005	White	HR+	I	II	Ductal	No	No	Lumpectomy	Yes	8.98356	0	8.98356	0	0	8.98356	0	0.153425	Alive
1885	68	2006 or later	White	HR+	I	III	Ductal	No	Yes	Lumpectomy	Yes	5.93151	0	5.93151	0	0	5.93151	0	0.115068	Alive
1886	73	2000-2005	Black	HR+	II	II	Ductal	Yes	Yes	Mastectomy	No	6.39178	0	6.39178	0	0	6.39178	0	0.167123	Alive
1887	83	2000-2005	White	HR+	II	III	Ductal	No	Yes	Lumpectomy	Yes	6.80822	0	6.80822	0	0	6.80822	0	0.0767123	Alive
1888	47	2000-2005	White	HER2+	I	III	Ductal	Yes	Yes	Mastectomy	No	5.96712	0	5.96712	0	0	5.96712	0	0.0219178	Alive
1889	50	2006 or later	Black	HER2+	II	III	Ductal	Yes	No	Lumpectomy	Yes	5.60548	0	5.60548	0	0	5.60548	0	0.0876712	Alive
1890	75	1996-2000	White	HR+	II	II	Ductal	No	Yes	Mastectomy	No	15.9973	1	15.9973	1	0	15.9973	1	0	Death
1891	53	2000-2005	White	HR+	I	II	Ductal	No	Yes	Mastectomy	No	11.2137	0	11.2137	0	0	11.2137	0	0.120548	Alive
1892	51	2006 or later	Spanish	TNBC	II	III	Ductal	Yes	No	Lumpectomy	Yes	5.63836	0	5.63836	0	0	5.63836	0	0.0767123	Alive
1893	52	2000-2005	White	HR+	II	I	Other	Yes	Yes	Mastectomy	Yes	8.22466	0	8.22466	0	0	8.22466	0	0.0575342	Alive
1894	67	1996-2000	White	HR+	I	II	Ductal	No	Yes	Lumpectomy	Yes	16.5918	0	16.5918	0	0	16.5918	0	0	Alive
1895	50	2006 or later	Spanish	HR+	I	III	Ductal	Yes	Yes	Lumpectomy	Yes	6.27123	0	6.27123	0	0	6.27123	0	0.0767123	Alive
1896	37	2006 or later	White	HR+	I	III	Mixed	Yes	Yes	Mastectomy	No	6.50411	0	6.50411	0	0	6.50411	0	0.0767123	Alive
1897	58	2000-2005	White	HR+	I	II	Ductal	No	Yes	Lumpectomy	Yes	6.48493	0	6.48493	0	0	6.48493	0	0.210959	Alive
1898	61	1996-2000	Spanish	HR+	I	II	Ductal	Yes	Yes	Lumpectomy	Yes	10.6384	0	10.6384	0	0	10.6384	0	0.0520548	Alive
1899	51	2000-2005	White	HR+	I	II	Mixed	Yes	Yes	Mastectomy	No	9.72877	0	9.72877	0	0	9.72877	0	0.139726	Alive
1900	43	2000-2005	White	HR+	I	II	Ductal	No	Yes	Mastectomy	No	11.4603	0	11.4603	0	0	11.4603	0	0.109589	Alive
1901	49	1996-2000	Black	HR+	II	II	Ductal	Yes	Yes	Lumpectomy	Yes	10.2986	0	10.2986	0	0	10.2986	0	0.0986301	Alive
1902	70	1996-2000	White	HR+	II	II	Ductal	Yes	Yes	Lumpectomy	Yes	13.2274	0	13.2274	0	0	13.2274	0	0.0575342	Alive
1903	60	2000-2005	White	HR+	III	II	Ductal	Yes	Yes	Lumpectomy	Yes	8.92329	0	8.92329	0	0	8.92329	0	0.0410959	Alive
1904	50	1996-2000	White	TNBC	I	III	Ductal	No	No	Mastectomy	No	10.7342	0	10.7342	0	0	10.7342	0	0.0465753	Alive
1905	67	1996-2000	White	HR+	II	II	Ductal	No	Yes	Mastectomy	No	13.5863	0	13.5863	0	0	13.5863	0	0.0821918	Alive
1906	68	2000-2005	White	HR+	II	II	Lobular	Yes	Yes	Mastectomy	Yes	11.5233	0	10.9753	1	0	10.9753	1	0.0767123	Distant
1907	41	2000-2005	White	HR+	II	I	Mixed	Yes	Yes	Mastectomy	Yes	7.46027	0	5.78356	1	0	5.78356	1	-0.0246575	Distant
1908	50	1996-2000	White	HR+	II	II	Ductal	Yes	Yes	Mastectomy	No	12.874	0	12.874	0	0	12.874	0	0.0328767	Alive
1909	75	2006 or later	White	HR+	I	II	Ductal	No	No	Lumpectomy	Yes	6.09589	0	6.09589	0	0	6.09589	0	0.0410959	Alive
1910	43	2000-2005	White	HR+	I	II	Lobular	Yes	Yes	Mastectomy	No	10.8247	0	10.8247	0	0	10.8247	0	0.0164384	Alive
1911	45	1996-2000	Black	HR+	I	II	Ductal	No	Yes	Mastectomy	No	11.3315	0	11.3315	0	0	11.3315	0	0.0657534	Alive
1912	50	2006 or later	Other	HR+	I	II	Ductal	No	Yes	Lumpectomy	Yes	5.18356	0	5.18356	0	0	5.18356	0	0.0328767	Alive
1913	57	2006 or later	White	HR+	II	I	Ductal	Yes	Yes	Lumpectomy	Yes	5.55342	0	5.55342	0	0	5.55342	0	0.0876712	Alive
1914	61	2000-2005	White	HR+	I	II	Ductal	No	Yes	Mastectomy	No	9.71507	0	9.71507	0	0	9.71507	0	0.0520548	Alive
1915	56	2000-2005	Spanish	HER2+	II	III	Ductal	Yes	No	Lumpectomy	Yes	9.42192	0	9.42192	0	0	9.42192	0	0.0958904	Alive
1916	47	2006 or later	White	HR+	II	II	Ductal	Yes	Yes	Mastectomy	No	6.51233	0	6.51233	0	0	6.51233	0	0.0328767	Alive
1917	36	2006 or later	Spanish	TNBC	I	III	Ductal	Yes	No	Mastectomy	No	5.05479	0	5.05479	0	0	5.05479	0	0.128767	Alive
1918	69	2000-2005	Black	HR+	I	II	Ductal	No	Yes	Mastectomy	No	9.51781	0	9.51781	0	0	9.51781	0	0	Alive
1919	51	2006 or later	White	HR+	I	II	Mixed	Yes	Yes	Mastectomy	No	6.35616	0	6.35616	0	0	6.35616	0	0.060274	Alive
1920	56	2006 or later	Spanish	HER2+	II	III	Ductal	Yes	No	Mastectomy	No	6.55616	0	6.55616	0	0	6.55616	0	0.0767123	Alive
1921	64	2006 or later	Spanish	HER2+	III	III	Ductal	Yes	No	Lumpectomy	Yes	6.43836	0	6.43836	0	0	6.43836	0	0.0712329	Alive
1922	79	1996-2000	White	HR+	II	II	Ductal	No	Yes	Mastectomy	No	15.3945	0	15.3945	0	0	15.3945	0	0.0712329	Alive
1923	46	1996-2000	White	HR+	II	III	Ductal	Yes	No	Lumpectomy	Yes	13.7507	0	13.7507	0	0	13.7507	0	0.0465753	Alive
1924	47	2006 or later	White	HR+	II	III	Ductal	Yes	Yes	Mastectomy	No	5.54795	0	5.54795	0	0	5.54795	0	0.0931507	Alive
1925	51	2006 or later	White	HR+	II	III	Ductal	Yes	Yes	Lumpectomy	Yes	6.34247	0	6.34247	0	0	6.34247	0	0.0712329	Alive
1926	54	1996-2000	White	HR+	I	III	Ductal	Yes	Yes	Lumpectomy	Yes	12.8603	0	12.8603	0	0	12.8603	0	0.115068	Alive
1927	40	2000-2005	White	HER2+	I	III	Ductal	Yes	Yes	Lumpectomy	Yes	10.3918	0	10.3918	0	0	10.3918	0	0.164384	Alive
1928	78	2006 or later	White	HR+	III	II	Ductal	Yes	Yes	Mastectomy	Yes	6.33151	0	6.33151	0	0	6.33151	0	0.136986	Alive
1929	40	2000-2005	White	HR+	I	II	Ductal	Yes	Yes	Lumpectomy	Yes	9.2274	0	9.2274	0	0	9.2274	0	0.030137	Alive
1930	55	1996-2000	White	TNBC	I	III	Ductal	Yes	No	Lumpectomy	Yes	5.74795	1	5.74795	1	0	5.74795	1	0.367123	Death
1931	55	2000-2005	Other	HR+	I	II	Ductal	No	Yes	Lumpectomy	Yes	7.63288	0	7.63288	0	0	7.63288	0	0.169863	Alive
1932	48	2000-2005	Other	HR+	II	II	Ductal	No	Yes	Mastectomy	No	8.47671	0	8.47671	0	0	8.47671	0	0.0931507	Alive
1933	65	2006 or later	Spanish	HR+	I	II	Lobular	No	Yes	Lumpectomy	Yes	6.17808	0	6.17808	0	0	6.17808	0	0.0739726	Alive
1934	45	2006 or later	Black	HER2+	I	III	Ductal	Yes	Yes	Mastectomy	No	6.48493	0	6.48493	0	0	6.48493	0	0.060274	Alive
1935	64	2006 or later	Other	TNBC	III	III	Ductal	Yes	No	Mastectomy	Yes	5.36986	0	5.36986	0	0	5.36986	0	0.060274	Alive
1936	33	2006 or later	Spanish	HR+	II	III	Ductal	Yes	Yes	Mastectomy	Yes	6.63288	0	6.63288	0	0	6.63288	0	0.0931507	Alive
1937	66	1996-2000	White	HR+	I	II	Ductal	Yes	Yes	Mastectomy	No	12.8849	1	12.8849	1	0	12.8849	1	0.0931507	Death
1938	48	2006 or later	White	HR+	II	III	Ductal	Yes	Yes	Mastectomy	No	5.79452	0	5.79452	0	0	5.79452	0	0.0246575	Alive
1939	52	2000-2005	White	TNBC	II	III	Ductal	Yes	No	Lumpectomy	Yes	8.86849	0	8.86849	0	0	8.86849	0	0.0575342	Alive
1940	48	2006 or later	White	HR+	II	II	Ductal	Yes	Yes	Mastectomy	Yes	5.48493	0	5.48493	0	0	5.48493	0	0.0356164	Alive
1941	78	2006 or later	White	HR+	I	II	Other	No	No	Lumpectomy	Yes	6.28493	0	6.28493	0	0	6.28493	0	0.0520548	Alive
1942	43	1996-2000	White	HER2+	II	III	Ductal	No	No	Lumpectomy	No	10.7315	0	10.7315	0	0	10.7315	0	0.0410959	Alive
1943	62	2000-2005	White	HR+	II	II	Mixed	Yes	Yes	Lumpectomy	Yes	10.2247	0	10.2247	0	0	10.2247	0	0.0931507	Alive
1944	35	2006 or later	White	HR+	II	II	Ductal	Yes	Yes	Mastectomy	Yes	5.90685	0	5.90685	0	0	5.90685	0	0.117808	Alive
1945	43	2006 or later	Spanish	HER2+	I	III	Ductal	Yes	Yes	Mastectomy	No	7.23288	0	7.23288	0	0	7.23288	0	0.0958904	Alive
1946	58	2000-2005	Spanish	HR+	II	III	Ductal	Yes	Yes	Lumpectomy	Yes	10.0301	0	10.0301	0	0	10.0301	0	0.0712329	Alive
1947	83	2006 or later	White	HR+	II	II	Ductal	Yes	Yes	Lumpectomy	Yes	5.43836	0	5.43836	0	0	5.43836	0	0.0493151	Alive
1948	78	2006 or later	White	HR+	II	I	Lobular	No	Yes	Mastectomy	No	6.51781	1	6.51781	1	0	6.51781	1	0.0958904	Death
1949	55	1996-2000	White	HR+	II	I	Ductal	Yes	Yes	Mastectomy	Yes	10.6521	1	6.33151	1	0	6.33151	1	0.0986301	Distant->Death
1950	49	2000-2005	White	HR+	II	III	Ductal	Yes	Yes	Lumpectomy	Yes	7.34247	0	7.34247	0	0	7.34247	0	0.0164384	Alive
1951	56	2006 or later	White	HR+	II	II	Lobular	Yes	Yes	Mastectomy	Yes	5.64932	0	5.64932	0	0	5.64932	0	0.0849315	Alive
1952	47	2000-2005	White	HR+	I	II	Ductal	Yes	Yes	Lumpectomy	Yes	10.3534	0	10.3534	0	0	10.3534	0	0.0739726	Alive
1953	67	2000-2005	Spanish	TNBC	II	III	Ductal	Yes	No	Mastectomy	No	6.59726	0	6.59726	0	0	6.59726	0	0.0767123	Alive
1954	40	2006 or later	Spanish	HR+	II	II	Ductal	No	Yes	Lumpectomy	Yes	6.06027	0	6.06027	0	0	6.06027	0	0.0739726	Alive
1955	52	2006 or later	White	HR+	I	II	Mixed	No	Yes	Lumpectomy	Yes	5.18356	0	5.18356	0	0	5.18356	0	0.0520548	Alive
1956	54	2006 or later	Black	HER2+	III	III	Ductal	Yes	No	Mastectomy	Yes	6.39178	0	6.39178	0	0	6.39178	0	0.0547945	Alive
1957	35	2000-2005	White	HER2+	II	III	Ductal	Yes	Yes	Mastectomy	Yes	6.49589	0	6.49589	0	0	6.49589	0	0.471233	Alive
1958	58	2000-2005	White	HR+	III	III	Ductal	Yes	Yes	Mastectomy	Yes	5.26027	0	5.26027	0	0	5.26027	0	0.00821918	Alive
1959	60	1996-2000	White	HR+	I	III	Ductal	Yes	Yes	Lumpectomy	Yes	8.7589	0	8.7589	0	0	8.7589	0	0	Alive
1960	56	2006 or later	White	HR+	I	II	Mixed	No	Yes	Lumpectomy	Yes	6.03288	0	6.03288	0	0	6.03288	0	0.0191781	Alive
1961	48	2000-2005	White	HER2+	III	III	Ductal	Yes	No	Lumpectomy	Yes	10.5945	0	10.5945	0	0	10.5945	0	0.10137	Alive
1962	69	2006 or later	White	HER2+	I	II	Ductal	No	Yes	Lumpectomy	Yes	5.87945	0	5.87945	0	0	5.87945	0	0.0876712	Alive
1963	47	1996-2000	Black	HER2+	III	III	Ductal	Yes	Yes	Mastectomy	Yes	7.8137	0	7.8137	0	0	7.8137	0	0	Alive
1964	57	2000-2005	White	HR+	II	I	Lobular	Yes	Yes	Lumpectomy	Yes	10.5479	0	10.5479	0	0	10.5479	0	0.147945	Alive
1965	60	2000-2005	White	HR+	I	II	Ductal	No	Yes	Lumpectomy	Yes	9.41918	0	9.41918	0	0	9.41918	0	0.0630137	Alive
1966	49	2000-2005	Black	HER2+	II	III	Ductal	Yes	No	Mastectomy	No	7.29315	0	7.29315	0	0	7.29315	0	0.175342	Alive
1967	42	1996-2000	White	HR+	III	II	Mixed	Yes	Yes	Mastectomy	Yes	13.0164	0	13.0164	0	0	13.0164	0	0.0246575	Alive
1968	67	2006 or later	Spanish	HR+	I	II	Ductal	No	Yes	Lumpectomy	Yes	6.30959	0	6.30959	0	0	6.30959	0	0.123288	Alive
1969	64	2000-2005	White	HR+	I	I	Lobular	No	No	Lumpectomy	Yes	8.16712	0	8.16712	0	0	8.16712	0	-0.00273973	Alive
1970	51	2006 or later	Black	HR+	I	I	Lobular	No	Yes	Lumpectomy	Yes	5.30959	0	5.30959	0	0	5.30959	0	0.128767	Alive
1971	74	2006 or later	White	HR+	II	II	Ductal	Yes	Yes	Mastectomy	Yes	5.3726	0	5.3726	0	0	5.3726	0	0.0356164	Alive
1972	57	2000-2005	White	HR+	I	II	Ductal	No	Yes	Lumpectomy	No	5.61644	0	5.61644	0	0	5.61644	0	0.419178	Alive
1973	71	1996-2000	White	HER2+	I	II	Ductal	No	Yes	Lumpectomy	Yes	9.72055	0	9.72055	0	0	9.72055	0	0.0575342	Alive
1974	60	1996-2000	Other	HR+	II	III	Ductal	Yes	Yes	Lumpectomy	Yes	8.61096	1	8.61096	1	0	8.61096	1	0.0493151	Death
1975	35	2000-2005	Spanish	HER2+	I	III	Ductal	Yes	No	Mastectomy	Yes	10.1151	0	10.1151	0	0	10.1151	0	0.131507	Alive
1976	41	2000-2005	White	HR+	I	II	Ductal	No	Yes	Lumpectomy	Yes	6.98904	0	6.98904	0	0	6.98904	0	0.145205	Alive
1977	56	2000-2005	White	HR+	II	III	Ductal	Yes	Yes	Lumpectomy	Yes	8.66301	0	8.66301	0	0	8.66301	0	0.150685	Alive
1978	48	2006 or later	White	HR+	I	II	Ductal	No	Yes	Lumpectomy	Yes	5.51781	0	5.51781	0	0	5.51781	0	0.0410959	Alive
1979	57	2000-2005	White	HR+	I	II	Mixed	No	Yes	Mastectomy	No	9.52877	0	9.52877	0	0	9.52877	0	0.060274	Alive
1980	49	2006 or later	White	HR+	II	II	Ductal	Yes	Yes	Mastectomy	No	7.51233	0	7.51233	0	0	7.51233	0	0.0493151	Alive
1981	68	2000-2005	White	HR+	I	II	Ductal	Yes	Yes	Mastectomy	Yes	10.389	0	10.389	0	0	10.389	0	0.126027	Alive
1982	46	2000-2005	White	HR+	I	III	Ductal	No	Yes	Mastectomy	No	6.84384	0	6.84384	0	0	6.84384	0	0.126027	Alive
1983	67	2000-2005	Other	HR+	II	II	Ductal	Yes	Yes	Mastectomy	No	5.94795	0	5.94795	0	0	5.94795	0	0.0630137	Alive
1984	56	2000-2005	White	HR+	III	II	Ductal	Yes	Yes	Mastectomy	Yes	8.66849	1	7.0274	1	0	7.0274	1	0.0219178	Distant->Death
1985	53	1996-2000	White	HR+	I	I	Lobular	No	No	Mastectomy	No	12.0877	0	12.0877	0	0	12.0877	0	0	Alive
1986	38	2006 or later	White	HR+	I	II	Mixed	Yes	Yes	Mastectomy	No	5.90411	0	5.90411	0	0	5.90411	0	0.106849	Alive
1987	44	2000-2005	Spanish	HR+	II	III	Ductal	Yes	No	Lumpectomy	Yes	8.38082	0	8.38082	0	0	8.38082	0	0.060274	Alive
1988	56	2000-2005	White	HER2+	II	III	Ductal	Yes	No	Lumpectomy	Yes	10.1863	0	10.1863	0	0	10.1863	0	0.0986301	Alive
1989	39	2000-2005	White	HR+	I	II	Ductal	No	Yes	Mastectomy	No	9.2	0	9.2	0	0	9.2	0	0.0739726	Alive
1990	50	1996-2000	White	HR+	I	II	Ductal	No	Yes	Lumpectomy	Yes	10.3315	0	10.3315	0	0	10.3315	0	0.0876712	Alive
1991	55	1996-2000	White	HR+	I	II	Ductal	Yes	Yes	Lumpectomy	Yes	8.43288	0	8.43288	0	0	8.43288	0	-0.00273973	Alive
1992	56	1996-2000	White	HR+	II	II	Lobular	Yes	Yes	Mastectomy	Yes	10.5123	0	10.5123	0	0	10.5123	0	0.194521	Alive
1993	60	1996-2000	Black	HR+	I	II	Ductal	Yes	Yes	Lumpectomy	Yes	12.1589	0	12.1589	0	0	12.1589	0	0.0794521	Alive
1994	57	2006 or later	Spanish	HER2+	I	III	Ductal	No	Yes	Mastectomy	No	5.29315	0	5.29315	0	0	5.29315	0	0.175342	Alive
1995	53	2006 or later	White	HR+	I	II	Ductal	No	Yes	Lumpectomy	Yes	6.25479	0	6.25479	0	0	6.25479	0	0.0767123	Alive
1996	56	1996-2000	White	HR+	II	II	Lobular	No	No	Lumpectomy	No	14.0822	0	14.0822	0	0	14.0822	0	0.0547945	Alive
1997	63	2000-2005	White	HR+	I	II	Ductal	No	Yes	Lumpectomy	Yes	6.13151	0	6.13151	0	0	6.13151	0	0.0273973	Alive
1998	57	2000-2005	White	HR+	I	III	Ductal	Yes	Yes	Lumpectomy	Yes	10.1315	0	10.1315	0	0	10.1315	0	0.090411	Alive
1999	50	2006 or later	Spanish	HR+	I	II	Ductal	No	No	Lumpectomy	Yes	5.21096	0	5.21096	0	0	5.21096	0	0.0328767	Alive
[truncated: 3,092 more rows]
